# Supplementary material for: Multi-generational koala pedigree analysis reveals rapid changes in heritable provirus load associated with life history traits
Source: Nat Commun. 2026 Jan 9;17:345. doi: 10.1038/s41467-025-66312-8 (PMC12789523; doi:10.1038/s41467-025-66312-8)
Supplement: Supplementary file 3 — Supplementary Data [file 41467_2025_66312_MOESM3_ESM.xlsx]

## Sheet: Data1
Supplementary Data 1. Sample information for deceased and alive koalas from San Diego Zoo Wildlife Alliance.
Studbook	Status	Sex	Date of Birth	Date of Death	Cause of Death	Age (Years)	Offspring Alive	Offspring Total	Sire	Sire Age	Dam	Dam Age	Last Location	Mapping Depth (replicate1; replicate2)	Genetic Risk Score Leukemia	Genetic Risk Score Offspring	Breeding Index Longevity
104	Dead	Male	1978-08-18	1993-03-31	Pneumonia, Klebsiella	14.6274	0	9	1	7.06575	3	3.63014	San Diego	37.8204	4.00693	-1.77142	15.0565
106	Dead	Female	1978-10-22	1995-06-09	Sepsis, pyometra, endometritis	16.6411	0	9					San Diego	38.9698	5.59527	0	90.7378
126	Dead	Female	1985-03-29	1994-06-14	Post-op torsion, lymphangiectasia	9.21644	0	6	7	5.27945	113	3.30411	San Diego	49.5297	4.76501	0	26.1003
127	Dead	Male	1985-07-21	1995-09-13	Lymphosarcoma, multicentric	10.1534	0	9	111	5.34521	106	6.75068	San Diego	56.7881	10.2281	0	32.703
131	Dead	Female	1986-06-07	1992-06-06	1) Splenic vascular degeneration, hemorrhage (gross looked like hemangiosarcoma). 2) Osteochondromatosis, retrobulbar	6.00274	0	3	104	7.80822	108	7.43562	San Diego	34.3202	2.86058	0	5.65759
132	Dead	Female	1986-08-10	1994-02-16	Lymphoma, leukemia	7.52603	0	4	7	6.64658	113	4.67123	San Diego	61.4336	4.76501	-1.77142	26.1003
135	Dead	Female	1987-06-28	2000-11-29	Osteochondromatosis, oral with some other mesenchymal tissue proliferation (nerve sheath in liver)	13.4329	0	5	127	1.93699	108	8.49315	San Diego	58.6926	1.27225	-4.46145	44.6234
144	Dead	Male	1988-09-02	2002-12-14	Geriatric, dental	14.2904	0	7	118	5.37534	8	8.59178	San Diego	54.6445	1.27225	0	40.7296
153	Dead	Female	1990-08-28	2007-09-16	Leukemia / lymphoma	17.063	0	3	144	1.9863	106	11.8575	San Diego	25.5 ; 46.6	5.06367	0	69.0403
154	Dead	Male	1990-11-10	2000-08-11	Scoliosis, kyphosis	9.7589	0	0	127	5.30959	131	4.43014	San Diego	62.6452	4.15026	0	43.5342
158	Dead	Female	1988-12-24	1993-12-03	Lymphoma, leukemia	4.94521	0	3	24	3.41096	21	5.33151	San Diego	57.3769	7.80953	-1.91691	-15.6588
169	Dead	Female	1991-09-26	2001-11-15	Osteochondroma, nasal cavity	10.1452	0	0	118	8.4411	126	6.49863	San Diego	54.9 ; 68.1	4.76501	0	52.6713
175	Dead	Female	1992-08-23	2006-11-15	Adenocarcinoma, nasal	14.2384	0	9	157	3.69315	132	6.0411	San Diego	47.6194	4.76501	-3.81293	-2.99854
189	Dead	Male	1993-10-26	2009-11-24	Coccidioides, systemic	16.0904	0	10	118	10.526	149	4.38356	San Diego	26.4093	-1.14635	0	56.3262
190	Dead	Male	1993-11-23	2009-06-25	Lymphoma, leukemia	15.5973	0	6	127	8.34795	122	9.56164	San Diego	56.724	11.679	0	59.7362
197	Dead	Male	1991-12-02	2010-03-31	Geriatric, R shoulder DJD	18.3397	0	11	290	1.64384	283	6.01096	San Diego	44.0147	0.99513	0	80.9734
234	Dead	Male	1997-12-24	2014-03-01	Geriatric, stifle DJD (thought had pneumonia)	16.1945	0	6	156	9.56986	147	8.76986	San Diego	64.3993	2.64507	-10.1301	12.0367
259	Dead	Female	1999-10-24	2002-03-04	Asphyxiation, laryngeal obstruction, post-anesthesia	2.36164	0	0	223	2.83562	240	1.52877	San Diego	39.1663	3.39218	-21.5512	39.1244
267	Dead	Female	2000-05-13	2012-12-27	Mesothelioma (suspect); Myelodysplasia (suspect)	12.6329	2	2	189	6.55068	219	3.82192	San Diego	23.6142	6.35335	0	31.2388
268	Dead	Male	2000-05-20	2000-12-03	Peritonitis, colitis, metabolic imbalance	0.539726	0	0	120	17.0192	135	12.9041	San Diego	86.7301	3.17667	-2.24236	-0.15192
274	Dead	Male	2000-07-12	2014-11-05	Geriatric, dental attrition, focal aspiration pneumonia	14.326	2	4	198	5.84384	210	4.90959	San Diego	42.0518	3.17667	-4.73046	34.5071
300	Dead	Male	2001-04-10	2012-05-02	Geriatric, dental attrition.	11.0685	0	0	197	9.36164	246	2.7863	San Diego	61.7696	1.80385	-10.2087	116.054
306	Dead	Male	2001-08-12	2002-11-18	Pneumonia, aspiration	1.26849	0	0	197	9.70137	196	7.12603	San Diego	58.9894	1.80385	-3.86584	34.0201
308	Dead	Male	2001-09-06	2008-03-07	Sarcoma, liver and other organs	6.50411	0	0	198	6.99726	210	6.06301	San Diego	55.7 ; 55.6	-2.43603	-2.19468	30.3708
337	Dead	Male	2002-06-06	2015-08-28	Cryptococcus, meningeal	13.2356	3	6	120	19.0658	246	3.94247	San Diego	29.9215	1.05674	-2.53578	35.7095
339	Dead	Female	2002-07-12	2012-05-18	Geriatric	9.85753	0	0	223	5.55342	240	4.24658	San Diego	35.4857	5.59527	-31.4454	82.9663
348	Dead	Female	2003-06-02	2010-03-27	Myelodysplasia, anemia	6.82192	0	0	274	2.89041	175	10.7808	San Diego	47.7361	1.05674	-14.7138	30.8522
350	Dead	Male	2003-07-10	2018-08-24	Lymphoma, leukemia	15.1342	0	0	297	2.36438	196	9.03562	San Diego	63.013	6.42553	-39.7169	104.345
356	Dead	Female	2003-09-23	2012-07-18	Intussusception, colonic, double	8.82466	1	2	223	6.75342	240	5.44658	San Diego	59.3021	4.83719	-9.05911	11.774
363	Dead	Male	2004-08-08	2014-12-05	Leukemia, lymphocytic	10.3315	2	3	197	12.6932	196	10.1178	San Diego	43.539	7.07299	0	25.4368
415	Dead	Female	2008-03-24	2020-07-08	Geriatric	12.2986	2	4	189	14.4192	210	12.6137	San Diego	51.7913	4.76501	-4.46145	46.9607
416	Dead	Male	2008-08-12	2020-03-20	Leukemia, mast cell	11.611	0	0	189	14.8055	356	4.89041	San Diego	50.3907	4.76501	-17.9153	88.0153
427	Dead	Female	2009-05-08	2017-04-21	Myelodysplasia, anemia	7.9589	0	0	189	15.5425	210	13.737	San Diego	55.5394	-1.14635	-12.3756	19.0339
430	Alive	Male	2009-05-22			14.38	5	8	363	4.78904	267	9.03014	San Diego	45.7245	5.59527	-3.86584	27.6382
432	Dead	Female	2009-08-14	2018-05-15	Lymphoma	8.75616	2	6	189	15.811	346	6.44932	San Diego	62.8186	11.679	0	2.00272
433	Dead	Male	2009-04-29	2021-12-03	Geriatric	12.6055	2	10	402	2.72877	335	7.36986	Columbus	56.2074	6.42553	-7.19943	28.2889
438	Dead	Male	2009-11-25	2017-12-21	Leukemia	8.07671	0	0	352	6.33151	240	11.6247	San Diego	16.7269	6.35335	-27.2303	43.3848
443	Alive	Female	2010-07-21			13.22	5	8	337	8.12877	356	6.83014	San Diego	60.5206	4.00693	-2.53578	-21.8184
444	Dead	Female	2010-07-14	2022-01-24	Geriatric	11.5397	0	0	229	13.1151	246	12.0521	San Diego	57.4568	2.64507	-9.82492	46.7684
445	Dead	Male	2010-08-15	2022-12-30	Heart failure	12.3836	3	3	352	7.05205	238	12.4712	San Diego	48.6724	5.59527	-4.5179	29.8564
451	Alive	Male	2011-06-15			12.32	3	3	363	6.85479	346	8.28493	San Diego	49.7093	7.81989	-4.67107	7.44761
457	Dead	Male	2005-11-15	2020-05-12	Anaplastic sarcoma, oropharyngeal	14.4986	8	14	456	2.58904	455	4.12603	San Diego	43.097	5.59527	6.71046	8.0683
467	Alive	Female	2011-11-05			11.93	6	7	352	8.27671	238	13.6959	San Diego	42.1604	4.76501	-4.2478	-2.99854
472	Alive	Male	2012-08-17			11.14	0	1	234	14.6575	432	3.01096	San Diego	47.2458	11.679	0	-5.45894
526	Dead	Male	2008-02-11	2022-10-19	Lymphoma and leukemia	14.6959	4	5	522	4.36712	523	3.96712	San Diego	57.5488	7.81989	-1.77142	2.00272
529	Dead	Female	2008-03-16	2019-12-15	Lymphoma, multicentric	11.7562	2	8	520	5.34795	521	4.43836	San Diego	41.7874	5.59527	0	36.1462
531	Dead	Male	2013-05-22	2019-08-22	Lymphoma, disseminated	6.25479	0	5	487	4.30411	440	3.04658	San Francisco	81.0279	5.59527	6.71046	-112.072
535	Alive	Male	2013-08-03			10.18	1	1	337	11.1671	432	3.9726	Los Angeles	62.9873	5.59527	-2.53578	-1.65215
545	Alive	Male	2014-07-27			9.2	3	5	457	8.70137	442	4.06027	San Francisco	49.0725	3.39218	-3.9661	8.34799
549	Alive	Male	2014-10-13			8.99	2	2	433	5.46027	443	4.23288	San Diego	54.8943	5.59527	-1.77142	-1.65215
550	Dead	Male	2014-11-02	2023-08-21	Osteoma (face), osteochondroma (vertebral pedicle)	8.80548	0	0	433	5.51507	529	6.63562	San Diego	43.2894	3.39218	-4.30719	43.0924
551	Dead	Female	2014-11-04	2021-09-25	Lymphoma, multicentric; Leukemia	6.89589	3	5	363	10.2466	432	5.2274	San Diego	24.8336	13.9283	0	0.70273
553	Dead	Male	2015-05-03	2018-12-13	Pneumonia, aspiration; Diabetes type 1	3.61644	0	0	487	6.25205	440	4.99452	San Diego	44.1207	6.42553	-1.77142	-29.6388
560	Alive	Female	2015-12-16			7.81	0	0	430	6.5726	467	4.11507	San Diego	56.4553	3.17667	-6.34223	27.8537
561	Dead	Male	2015-12-18	2022-07-18	Lymphoma, emerging; Pneumonia, aspiration	6.5863	2	2	531	2.57534	432	6.34795	Columbus	58.6512	12.5092	6.71046	-82.3088
562	Dead	Male	2015-09-01	2021-10-09	Lymphoma, multicentric	6.10959	0	0	487	6.58356	474	3.28219	Los Angeles	47.2534	4.76501	0	20.2512
657	Dead	Female	2016-10-30	2017-07-14	Myelodysplaisa, anemia	0.70411	0	0	430	7.44658	443	6.28219	San Diego	67.3322	3.47533	-6.40162	15.9102
659	Alive	Male	2016-12-21			6.79	1	1	430	7.58904	415	8.75068	San Diego	55.927	7.18361	-9.24424	45.2285
665	Dead	Male	2017-02-27	2021-09-15	Lymphoma, multicentric	4.55068	0	0	433	7.83836	551	2.31781	San Francisco	44.5803	12.5002	-9.39411	-5.85457
666	Dead	Female	2017-03-19	2023-07-02	Diabetes	6.29041	2	2	531	3.8274	529	9.0137	San Diego	56.2965	3.17667	0	-18.1199
667	Dead	Male	2017-03-28	2019-06-30	Lymphosarcoma, jejunum & LN	2.25753	0	0	433	7.91781	467	5.39726	San Diego	40.3369	4.76501	-8.00796	-7.9136
670	Dead	Male	2017-04-07	2021-12-24	Post-op torsion, GI hemorrhage	4.71781	1	1	531	3.87945	432	7.65205	San Diego	40.904	7.07078	3.47657	-101.346
674	Dead	Female	2017-09-30	2022-03-01	Lymphosarcoma	4.41918	1	1	430	8.36438	443	7.2	San Diego	54.495	6.42553	0	-21.9182
676	Alive	Male	2018-02-27			5.61	0	1	445	7.54247	551	3.31781	San Diego	53.5113	8.65015	-4.5179	35.0823
677	Dead	Female	2018-03-05	2018-05-15	Immature, dam with lymphoma	0.194521	0	0	545	3.60822	432	8.56164	San Diego	53.6635	6.48421	0	-14.1712
678	Alive	Male	2018-03-26			5.53	0	0	526	10.126	529	10.0329	San Diego	44.6375	4.00693	-1.77142	32.8549
679	Dead	Female	2018-01-25	2018-07-02	Volvulus, cecum; Assist reared	0.432877	0	0	447	6.95342	470	5.53425	San Diego	41.3501	5.59527	-3.33689	-1.65215
680	Alive	Female	2018-05-03			5.43	2	3	457	12.4712	467	6.49589	San Diego	51.1039	4.00693	-1.77142	-31.4176
685	Alive	Female	2019-04-01			4.52	2	2	545	4.68219	415	11.0274	San Diego	44.6196	7.18361	-4.2362	33.7034
686	Alive	Female	2019-04-08			4.5	2	2	457	13.4027	551	4.4274	San Diego	66.8589	14.7428	6.71046	-38.2547
688	Alive	Female	2019-04-17			4.47	1	1	545	4.72603	467	7.45205	San Diego	47.3981	4.15026	-2.53578	30.8522
693	Alive	Male	2019-07-15			4.23	0	0	526	11.4301	529	11.337	San Diego	43.1638	6.42553	0	4.00544
748	Dead	Female	2019-08-27	2021-12-02	Leukemia, histiocytic (maybe 2 cancers)	2.26849	0	1	457	13.789	443	9.10685	San Diego	51.901	4.83719	6.71046	-71.3702
749	Alive	Male	2019-10-14			3.98	0	0	526	11.6795	666	2.5726	San Diego	46.8751	5.4013	0	32.2752
750	Alive	Female	2020-03-25			3.53	1	1	457	14.3671	467	8.39178	San Diego	45.2371	6.9986	-3.33689	30.8522
752	Alive	Male	2020-04-13			3.48	0	0	545	5.71781	551	5.44384	San Diego	57.4916	5.61681	-1.77142	19.8942
755	Alive	Female	2020-04-20			3.46	0	0	451	8.85479	680	1.96712	San Francisco	51.7739	4.00693	-1.77142	-15.4078
760	Alive	Female	2020-09-02			3.09	0	0	670	3.40822	674	2.92603	San Diego	46.6351	10.9209	0	-31.1847
764	Alive	Female	2020-09-27			3.02	0	0	526	12.6356	666	3.52877	San Diego	50.2239	3.17667	-1.77142	-0.0939795
767	Alive	Male	2021-02-23			2.62	0	0	430	11.7671	685	1.90137	San Diego	47.2125	3.17667	-5.53157	55.3886
768	Alive	Female	2021-03-19			2.55	0	0	549	6.43562	686	1.94795	San Diego	49.543	9.4172	4.93905	-44.9904
770	Alive	Female	2021-04-18			2.47	0	0	445	10.6822	443	10.7507	San Diego	53.443	4.00693	0	15.8534
771	Dead	Male	2021-04-27	2021-12-26	Myelodysplasia	0.665753	0	0	472	8.69863	680	2.9863	San Diego	40.4419	4.76501	-1.77142	-24.3881
772	Alive	Female	2021-05-02			2.43	0	0	433	12.0164	467	9.49589	San Diego	56.9866	4.00693	-15.5485	1.57297
775	Alive	Male	2021-05-16			2.39	0	0	430	11.9918	688	2.08219	San Diego	48.8992	2.56193	0	8.15375
779	Dead	Male	2021-06-13	2021-12-02	Immature, dam with cancer	0.471233	0	0	676	3.29315	748	1.79726	San Diego	37.1312	4.30559	-4.57729	-37.0626
782	Alive	Male	2022-04-04			1.51	0	0	659	5.28767	680	3.92329	San Diego	45.6014	5.59527	-7.14982	-4.00585
783	Alive	Male	2022-03-23			1.54	0	0	549	7.44658	686	2.9589	San Diego	58.4714	5.59527	0	-7.6553
784	Alive	Male	2022-04-10			1.49	0	0	445	11.6603	685	3.0274	San Diego	41.9061	4.22244	-2.47639	37.2854
788	Alive	Female	2022-07-18			1.22	0	0	451	11.0986	467	10.7068	San Diego	42.5943	3.17667	-2.47639	1.84492
792	Alive	Male	2022-08-22			1.12	0	0	451	11.1945	750	2.41096	San Diego	50.0778	3.17667	-7.30299	-6.80533

## Sheet: Data2
Supplementary Data 2. Sample information for koalas from European Zoos.
Studbook	Sex	Status	Date of Birth	Date of Death	Age (Years)	Cause of Death	GAN	Triad function	Triad	Sire	Sire Origin	Dam	Dam Origin	Total Number of KoRV integrations	Number of KoRV-B	Average Number of reads	Standard Deviation - Number of Reads	In SDZWA WGS set
201	M	Dead	1994-10-26	2006-05-12	11	Alveolary lung emphysema, focal purulent-necrotizing esophagitis; haemorrhagic gastroenteritis, fatty liver, interstitial fibrosis of the pancreas	MIG12-6680092	sire/sire	2/5	160	San Diego	122	San Diego	45	0	63.6667	12.0718	Paternal grandsire
206	F	Dead	1995-06-07	2014-04-22	18	Euthanised (old age, muscle wastage)	19433093	dam	5	173	Duisburg	185	Duisburg	332	4	146.756	207.05	Maternal grandsire. Maternal / Paternal granddam
241	M	Dead	1998-05-27	2014-07-01	16	Adenocarcinoma	27920421	joey	5	201	Duisburg	206	Duisburg	180	4	279.856	267.702
244	F	Dead	1998-06-10	2016-01-25	17	Liver and adrenal lesions. Kidney with alterations and possible pneumonia	MIG12-28669268	dam	6	173	Duisburg	185	Duisburg	244	14	313.025	381.212	Paternal granddam. Maternal grandsire & granddam
264	M	Dead	2000-02-23	2017-02-01	16	Liver and kidney failure	26733187	sire	6	148	Lisbon	200	Lisbon	122	0	240.91	201.335	Paternal granddam
296	F	Dead	2001-02-14	2018-09-01	17	Euthanised (cataracts, osteoarthritis)	27299498	dam/dam	1/2	189	San Diego	214	San Diego	192	1	345.385	336.016	Sire. Maternal granddam
367	M	Dead	2004-09-22	2015-03-29	10	Cryptococcus	25213594	sire	1	274	San Diego	175	San Diego	211	0	234.995	217.281	Sire and dam
369	M	Alive	2004-10-24	2022-05-02	17		19433659	joey/sire	5/7	201	Duisburg	206	Duisburg	195	20	706.262	851.031
373	M	Dead	2005-06-17	2018-04-13	12	Cachexia due to dental disease	27655930	joey	4	264	Lisbon	244	Lisbon	106	2	223.425	81.8553
395	F	Alive	2006-02-22	2022-04-16	15		MIG12-28195803	joey/dam	2/3	201	Duisburg	296	Duisburg	188	1	367.473	390.435
399	F	Alive	2006-06-14		15		MIG12-28195805	dam	4	250	Plackendal	359	Antwerp	145	0	253.531	173.962	Paternal grandsire
403	M	Dead	2006-08-13	2017-07-16	10	Lymphatic leukaemia, bacterial pneumonia	MIG12-28195801	sire/sire	3/4	223	Cleveland	240	Cleveland	175	0	323.743	344.206	Paternal granddam
407	F	Dead	2007-05-02	2021-07-07	14	Meningoencephalitis caused by Cryptococcus. Vaginal and ovarian cycts.	23050554	joey	6	264	Lisbon	244	Lisbon	263	11	260.992	320.037
429	M	Dead	2009-05-20	2014-10-18	5	Toxoplasmosis	26752315	joey	6	264	Lisbon	244	Lisbon	172	13	308.023	319.808
436	M	Alive	2009-09-24	2022-12-26	11		27287419	joey	4	403	Antwerp	399	Beauval	264	9	324.727	400.575	Paternal grandsire
461	F	Alive	2011-07-30		10		QRD11-00900	joey	4	203	Antwerp	399	Beauval	243	7	345.58	406.625
463	F	Alive	2011-09-05		9		DMM12-00018	joey	1	367	Madrid	296	Duisburg	175	1	426.966	380.388	Paternal grandsire. Paternal granddam
475	M	Alive	2012-05-24		9		QRD12-01621	joey/sire	3	403	Antwerp	395	Beauval	179	1	400.441	417.444
530	M	Dead	2013-05-11	2016-06-22	3	Mild to moderate pancreatic fibrosis and atrophy, moderate, multifocal, segmental renal mineralisation and mild thyroid atrophy	DNY14-12084	joey	7	369	Edinburgh	450	Edinburgh	76	0	134.605	46.2576
537	F	Alive	2013-10-19	2021-10-25	9		QRD13-02983	joey	4	403	Antwerp	399	Beauval	199	20	290.829	328.706	Paternal grandsire

## Sheet: Data3
Supplementary Data 3. Number of wild koalas analyzed per location. Subset of the Koala Genome Survey Database.
State	Local government authority	Location	Sample Count
New South Wales	Dubbo	Dubbo	2
		Foster's Valley	1
	Kempsey	South Kempsey	1
	Terranora	Terranora	1
	Oberon	Kanangra-Boyd NP	6
		Kurrajong	1
		Kurrajong Hills	1
	Port Macquarie	Goonoowigall	1
		Port Macquarie	4
Queensland	Gold Coast	Austinville	1
		Clagiraba	1
		Currumbin	1
		Currumbin Valley	1
		Mudgeeraba	1
		Tallebudgera	1
	Livingstone	Marlborough	1
	Mackay	Sarina	1
	Noosa	Noosa Heads	1
		Noosaville	1
		Peregian Beach	1
		Pomona	1
		Ridgewood	1
		Tewantin	1
	North Burnett	Gayndah	2
		Monto	1
		Mount Perry	1
	Sunshine Coast	Bli Bli	1
		Conondale	1
		Kenilworth	1
		Montville	1
	Tablelands	Atherton	1
		Gilberton	2
Victoria	French Island	French Island	2
	Gelantipy	Butchers Creek	1
		Currie Creek	1
	Highlands	Aberfeldy	1
		Erica	2
	Moira	Cobram	2
	Moyne	Warrabkook	1
	South Gippsland	Meeniyan	1
		Thorpdale	1
		Trafalgar	1
		Traralgon	1
	Strathbogies	Avenel	1
		Bonnie Doon	1
		Creightons Creek	1
		Gooram	1
		Kelvin View	1
		Longwood	1

## Sheet: Data4
Supplementary Data 4. ERVs that did not persist in the current captive population (AAF-deceased ≥ 0.05).
Contig	ERV	Position	Depth	Missing	Mendel error	AAF living	AAF deceased	AAF difference	Genes
JAOEJA010000045.1	enKoRV	5455116	76.5714	0	0.015873	0	0.068966	-0.068966
JAOEJA010000185.1	enKoRV	44332844	71.5556	0	0	0	0.068966	-0.068966
JAOEJA010000215.1	enKoRV	22031297	126	0	0.031746	0	0.060345	-0.060345
JAOEJA010000215.1	enKoRV	29185283	114.4	0	0.031746	0	0.094828	-0.094828
JAOEJA010000379.1	enKoRV	2791886	88.8182	0.010989	0	0	0.087719	-0.087719
JAOEJA010000379.1	enKoRV	3135468	108.273	0.021978	0	0	0.080357	-0.080357
JAOEJA010000383.1	enKoRV	59815915	109.333	0.010989	0	0	0.052632	-0.052632
JAOEJA010000399.1	enKoRV	7933400	80.5556	0	0	0	0.060345	-0.060345
JAOEJA010000399.1	enKoRV	13622653	76.3	0.010989	0	0	0.061404	-0.061404	LRP1B
JAOEJA010000399.1	enKoRV	15646351	76.8	0.010989	0	0	0.061404	-0.061404	KYNU
JAOEJA010000468.1	enKoRV	28309535	109.286	0	0	0	0.060345	-0.060345	SLC35A5
JAOEJA010000517.1	enKoRV	15773814	75.4545	0.021978	0	0	0.080357	-0.080357	IGSF9
JAOEJA010000656.1	enKoRV	107594858	94.5714	0	0	0	0.060345	-0.060345
JAOEJA010000659.1	enKoRV	6743010	107.833	0	0	0	0.060345	-0.060345
JAOEJA010000659.1	enKoRV	20012988	92.1667	0	0	0	0.060345	-0.060345	ENPP6
JAOEJA010000741.1	enKoRV	23466054	65.7143	0.010989	0	0	0.052632	-0.052632
JAOEJA010000741.1	enKoRV	35843421	74	0	0	0	0.060345	-0.060345	ALDH1A3
JAOEJA010000825.1	enKoRV	31027633	69.625	0.010989	0	0	0.061404	-0.061404
JAOEJA010000832.1	enKoRV	613221	74	0.010989	0	0	0.070175	-0.070175
JAOEJA010000922.1	enKoRV	24494572	103	0	0.031746	0	0.060345	-0.060345
JAOEJA010000932.1	enKoRV	10881222	82	0	0	0	0.051724	-0.051724
JAOEJA010000937.1	enKoRV	5565233	82.8571	0	0	0	0.051724	-0.051724
JAOEJA010001082.1	enKoRV	53611433	65.625	0.010989	0	0	0.061404	-0.061404
JAOEJA010001090.1	enKoRV	24476996	62.4286	0.010989	0	0	0.052632	-0.052632
JAOEJA010001162.1	enKoRV	16298089	82.2	0.032967	0	0	0.051724	-0.051724	GDF9
JAOEJA010000073.1	phaCin-β	11163711	84.875	0.010989	0	0	0.052632	-0.052632
JAOEJA010000095.1	phaCin-β	524707	77.4444	0	0.047619	0	0.112069	-0.112069
JAOEJA010000383.1	phaCin-β	75014777	71.6364	0.043956	0	0	0.081818	-0.081818
JAOEJA010000514.1	phaCin-β	147057845	82.04	0.098901	0	0	0.132075	-0.132075	GIN1
JAOEJA010000548.1	phaCin-β	19550734	81.7778	0.032967	0	0	0.052632	-0.052632
JAOEJA010000643.1	phaCin-β	137439358	75.7143	0.043956	0	0	0.072727	-0.072727	ZDHHC14
JAOEJA010000937.1	phaCin-β	33539100	76.8	0.087912	0	0	0.06	-0.06
JAOEJA010000937.1	phaCin-β	36946996	88.4545	0.043956	0	0	0.055556	-0.055556
JAOEJA010000937.1	phaCin-β	37212209	77.5556	0.043956	0	0	0.053571	-0.053571
JAOEJA010000944.1	phaCin-β	4970294	81.2857	0.021978	0	0	0.053571	-0.053571	Vmn2r65
JAOEJA010001090.1	phaCin-β	23,275,883-23,284,345	56.5	0	0	0	0.051724	-0.051724	TMED7
JAOEJA010001324.1	phaCin-β	3673665	71.3077	0.076923	0	0	0.058824	-0.058824

## Sheet: Data5
Supplementary Data 5. ERVs that exhibited increased frequency of death by cancer in 10%.
Contig	ERV	Position	Depth	Missing	AAF alive	AAF dead	Gene	Frequency cancer ERV	Frequency death not cancer ERV
JAOEJA010000002.1	enKoRV	18513120	81.41	0.02	0.17	0.03		0.11	0
JAOEJA010000040.1	enKoRV	24375713	60.85	0.04	0.1	0.03		0.11	0
JAOEJA010000045.1	enKoRV	5455116	76.57	0	0	0.07		0.15	0
JAOEJA010000073.1	enKoRV	141083711	85.33	0	0.02	0.04		0.15	0.03
JAOEJA010000073.1	enKoRV	145320001	92.17	0	0.02	0.04		0.15	0.03
JAOEJA010000168.1	enKoRV	6657212	78.36	0.04	0.12	0.03	MRGPRF	0.11	0
JAOEJA010000379.1	enKoRV	3475542	80.11	0	0.06	0.04	LZTS1	0.15	0.03
JAOEJA010000379.1	enKoRV	6102297	77.25	0	0.02	0.03	13616.ENSMODP00000012640	0.11	0
JAOEJA010000383.1	enKoRV	50973890	73.2	0.02	0.06	0.03		0.11	0
JAOEJA010000432.1	enKoRV	2533497	80.44	0.02	0.03	0.04	SRL	0.15	0.03
JAOEJA010000463.1	enKoRV	9961688	95.56	0.01	0.02	0.07		0.22	0
JAOEJA010000514.1	enKoRV	124699421	80.78	0	0.09	0.03		0.11	0
JAOEJA010000517.1	enKoRV	9231929	89.38	0.01	0.03	0.04	RAB13, RPS27, NUP210L	0.15	0.03
JAOEJA010000518.1	enKoRV	93241423	90.33	0.01	0.05	0.04	ZBTB41, ASPM, ASPM	0.15	0.03
JAOEJA010000575.1	enKoRV	16684846	79.27	0.07	0.03	0.03		0.11	0
JAOEJA010000639.1	enKoRV	1315865	84.67	0	0.05	0.03		0.11	0
JAOEJA010000639.1	enKoRV	7949521	87.73	0.01	0.08	0.04		0.15	0.03
JAOEJA010000639.1	enKoRV	20432126-20432505	243.67	0	0	0.03	BCL2L1	0.15	0
JAOEJA010000643.1	enKoRV	3684723	81.44	0	0.12	0.08	MYMX, SLC29A1	0.26	0.06
JAOEJA010000643.1	enKoRV	10170936	72	0	0.03	0.05		0.19	0.03
JAOEJA010000643.1	enKoRV	49387748	83.5	0.02	0.02	0.04	PRSS35	0.15	0.03
JAOEJA010000643.1	enKoRV	106873854	79.77	0.03	0.08	0.04	MED23	0.15	0.03
JAOEJA010000643.1	enKoRV	163657613	79	0	0.09	0.04		0.15	0.03
JAOEJA010000643.1	enKoRV	219743523	72.73	0.04	0.03	0.05		0.15	0.03
JAOEJA010000656.1	enKoRV	102559343	88.4	0.02	0.05	0.04		0.15	0.03
JAOEJA010000741.1	enKoRV	35625360	92.8	0.03	0.03	0.03	LRRK1	0.11	0
JAOEJA010000913.1	enKoRV	3357024	80	0.01	0	0.04		0.15	0
JAOEJA010000937.1	enKoRV	1710818	89.57	0.09	0.24	0.14		0.3	0.1
JAOEJA010000937.1	enKoRV	17179851	89.12	0.05	0.23	0.14		0.3	0.19
JAOEJA010000937.1	enKoRV	82411989	72.17	0	0.06	0.06		0.15	0.03
JAOEJA010001090.1	enKoRV	24476996	62.43	0.01	0	0.05		0.19	0.03
JAOEJA010001127.1	enKoRV	6540576	80.91	0.08	0.17	0.05		0.15	0.03
JAOEJA010001159.1	enKoRV	96317378	83.81	0.03	0.09	0.06		0.19	0.06
JAOEJA010001162.1	enKoRV	10038826	82.36	0.03	0.03	0.05		0.15	0.03
JAOEJA010000050.1	phaCin-β	82275065	75.07	0.05	0.09	0.04		0.11	0
JAOEJA010000095.1	phaCin-β	524707	77.44	0	0	0.11		0.11	0
JAOEJA010000514.1	phaCin-β	4263461	72.55	0.09	0.08	0.07		0.19	0.06
JAOEJA010000548.1	phaCin-β	5496889	84.33	0.04	0.02	0.07	DOCK8	0.19	0.03
JAOEJA010000594.1	phaCin-β	5702286	78.97	0.08	0.09	0.21		0.33	0.23
JAOEJA010000643.1	phaCin-β	60642014	98.72	0.09	0.18	0.1		0.19	0.06
JAOEJA010000656.1	phaCin-β	29357919	78.08	0.07	0.03	0.04	FAM216B	0.15	0.03
JAOEJA010000656.1	phaCin-β	97917242	68.43	0.04	0.09	0.05		0.15	0.03
JAOEJA010000825.1	phaCin-β	40974068	91.38	0.02	0.03	0.04		0.15	0
JAOEJA010000885.1	phaCin-β	23795312	85.12	0.08	0.12	0.19		0.3	0.19
JAOEJA010000936.1	phaCin-β	11558157	77.67	0.08	0.08	0.1		0.26	0.13
JAOEJA010000936.1	phaCin-β	24037018	83.36	0.02	0.02	0.06		0.19	0.06
JAOEJA010000944.1	phaCin-β	5007950	84.28	0.04	0.42	0.44	Vmn2r65	0.48	0.32
JAOEJA010001095.1	phaCin-β	14520357	89	0.01	0	0.03		0.11	0

## Sheet: Data6
Supplementary Data 6. Genome-wide association results. Tested phenotypes include: age at death (AgeDead), cause of death by any type of cancer (Cancer), cause of death by any type of cancer except leukemia (CancerWOLeukemia), cause of death by any type of cancer except leukemia whereas controls include only non-cancer related deaths (CancerWOLeukemiaStrictControl), cause of death by any leukemia …
			AgeDead			Cancer			CancerWOLeukemia			CancerWOLeukemiaStrictControl			Leukemia			LeukemiaStrictControl			OffspringAliveBinDead			OffspringTotalBinDead
Insertion	Contig	Position	AF	β-coefficient	P	AF	OR	P	AF	OR	P	AF	OR	P	AF	OR	P	AF	OR	P	AF	OR	P	AF	OR	P	gff_attributes
JAOEJA010000468.1_2762225_PhaCinBeta	JAOEJA010000468.1	2762225	0.0263158	7.68619	0.00248144	0.0263158	0.4	0.465134	0.0263158	0.540798	0.691094	0.027027	0.426369	0.591584	0.0263158	0.921052	0.94783	0.0326087	0.631579	0.715727	0.0263158	0.30621	0.441844	0.0263158	0.124726	0.153809	ID=g39736;Name=g39736;biotype=other
JAOEJA010000383.1_54503944_PhaCinBeta	JAOEJA010000383.1	54503944	0.0272727	-7.33407	0.00419159	0.0272727	1.58621	0.7133	0.0272727	0.515931	0.668869	0.0142857	0.6816	0.818578	0.0272727	3.77777	0.290831	0.0340909	2.55556	0.458092	0.0272727	1.23333	0.867976	0.0272727	10.1103	0.097927
JAOEJA010000463.1_6847235_KoRV	JAOEJA010000463.1	6847235	0.142857	3.29129	0.0055141	0.142857	1.55043	0.437621	0.142857	1.69272	0.421016	0.138889	1.84474	0.378131	0.142857	1.09626	0.870782	0.130435	1.42857	0.595503	0.142857	1.16552	0.795912	0.142857	0.451295	0.254425	ID=g35524;Name=g35524;biotype=other | ID=g35525;Name=g35525;biotype=other
JAOEJA010001248.1_4706346_KoRV	JAOEJA010001248.1	4706346	0.0263158	-7.0601	0.00639082	0.0263158	0.431034	0.50242	0.0263158	0.605442	0.746182	0.027027	0.486125	0.650245	0.0263158	0.921053	0.947855	0.0319149	0.657895	0.740052	0.0263158	0.333333	0.475672	0.0263158	2.84908	0.457963
JAOEJA010001082.1_24634241_PhaCinBeta	JAOEJA010001082.1	24634241	0.0982143	3.93332	0.0078489	0.0982143	0.417582	0.209367	0.0982143	2.03571	0.369526	0.138889	1.16327	0.8536	0.0982143	0.136842	0.0683406	0.0869565	0.142857	0.0812346	0.0982143	2.57576	0.17516	0.0982143	0.335298	0.208013
JAOEJA010000922.1_52821465_KoRV	JAOEJA010000922.1	52821465	0.0803571	-3.5273	0.00801269	0.0803571	1.68682	0.451938	0.0803571	0.528868	0.540313	0.0540541	0.766664	0.826655	0.0803571	2.36378	0.203385	0.0888889	2.1951	0.2783	0.0803571	2.80183	0.133833	0.0803571	6.08512	0.0818839	ID=g9628;Name=g9628;biotype=other
JAOEJA010000279.1_19556445_KoRV	JAOEJA010000279.1	19556445	0.0185185	-8.21144	0.00872353	0.0185185	4.29783	0.353857	0.0185185	0.811027	0.89488	0	NA	NA	0.0185185	9.32861	0.156193	0.0227273	6.62162	0.231391	0.0185185	2.46665	0.532259	0.0185185	16.7749	0.0841959
JAOEJA010000073.1_54044707_PhaCinBeta	JAOEJA010000073.1	54044707	0.0267857	6.91845	0.00890663	0.0267857	0.383333	0.445111	0.0267857	0.52795	0.67987	0.0277778	0.408696	0.573707	0.0267857	0.894737	0.929536	0.0333333	0.605263	0.691056	0.0267857	0.297959	0.4316	0.0267857	0.0222119	0.0207887
JAOEJA010000050.1_84455821_KoRV	JAOEJA010000050.1	84455821	0.0526316	-4.91506	0.00923819	0.0526316	0.821429	0.819824	0.0526316	0.270903	0.385569	0.0405405	0.292114	0.428101	0.0526316	2	0.425001	0.0652174	1.35294	0.730311	0.0526316	2.92308	0.221534	0.0526316	5.24025	0.103475	ID=g37023;Name=C11orf49;description=UPF0705 protein C11orf49 homolog | ID=g37026;Name=PACSIN3;description=Protein kinase C and casein kinase substrate in neurons 3 | ID=g37025;Name=ARFGAP2;description=ADP-ribosylation factor GTPase activating protein 2 | ID=g37024;Name=g37024;biotype=other
JAOEJA010000884.1_840927_PhaCinBeta	JAOEJA010000884.1	840927	0.0454545	-4.27988	0.0108815	0.0454545	2.95592	0.298772	0.0454545	1.20492	0.847965	0.0277778	3.25	0.42294	0.0454545	2.26076	0.324651	0.0434783	2.92687	0.301258	0.0454545	2.78147	0.225478	0.0454545	9.00748	0.0916278
JAOEJA010000825.1_17931544_KoRV	JAOEJA010000825.1	17931544	0.0350877	5.69855	0.0117773	0.0350877	2.67857	0.406296	0.0350877	1.43333	0.765211	0.027027	2.49999	0.530649	0.0350877	1.94444	0.522735	0.0326087	2.77778	0.418318	0.0350877	0.231812	0.335638	0.0350877	0.134921	0.105732	ID=g16161;Name=DISP1;description=Dispatched homolog 1 (Drosophila)
JAOEJA010000517.1_9231929_KoRV	JAOEJA010000517.1	9231929	0.0438596	-5.1891	0.0137163	0.0438596	3.7037	0.255459	0.0438596	1.05	0.966755	0.027027	2.49999	0.530649	0.0438596	3.08823	0.23949	0.0434783	4.41176	0.214513	0.0438596	4.49999	0.119531	0.0438596	32.3486	0.0283445	ID=g38024;Name=RAB13;description=RAB13, member RAS oncogene family | ID=g38026;Name=NUP210L;description=Nucleoporin 210kDa-like | ID=g38025;Name=RPS27;description=40S ribosomal protein
JAOEJA010001127.1_8052975_KoRV	JAOEJA010001127.1	8052975	0.0438596	-5.09639	0.0138427	0.0438596	0.571429	0.557258	0.0438596	0.328319	0.461763	0.0394737	0.304348	0.44384	0.0438596	1.37255	0.741147	0.0543478	0.941176	0.949914	0.0438596	4.07142	0.145185	0.0438596	8.3761	0.0785427
JAOEJA010000741.1_39079677_KoRV	JAOEJA010000741.1	39079677	0.0446429	-4.82477	0.0149964	0.0446429	1.44231	0.701292	0.0446429	1.025	0.983196	0.0394737	1.25	0.861672	0.0446429	1.45833	0.694749	0.0444444	1.5625	0.670148	0.0446429	1.7619	0.557364	0.0446429	2.30269	0.488203
JAOEJA010000115.1_48719806_PhaCinBeta	JAOEJA010000115.1	48719806	0.0625	-3.62016	0.0173477	0.0625	0.688555	0.601657	0.0625	0.356191	0.415735	0.0540541	0.482076	0.4928	0.0625	1.38681	0.64607	0.0777778	1.02325	0.974479	0.0625	1.7253	0.44804	0.0625	2.99256	0.197534
JAOEJA010000280.1_4851858_KoRV	JAOEJA010000280.1	4851858	0.0344828	5.37222	0.0177793	0.0344828	0.862069	0.886145	0.0344828	0.42029	0.570304	0.0263158	0.443478	0.608943	0.0344828	2	0.50544	0.0425532	1.38889	0.753634	0.0344828	0.238095	0.344643	0.0344828	NA	NA	ID=g56327;Name=BAIAP2L1;description=BAI1-associated protein 2-like 1
JAOEJA010000656.1_88503152_PhaCinBeta	JAOEJA010000656.1	88503152	0.0175439	-7.32971	0.0199996	0.0175439	0.896552	0.939524	0.0175439	0.867497	0.92857	0.0135135	0.841992	0.918076	0.0175439	1.89474	0.657594	0.0212766	1.36842	0.828283	0.0175439	0.478951	0.64046	0.0175439	5.4005	0.276634	ID=g31765;Name=EIF5A2;description=Eukaryotic translation initiation factor 5A-2
JAOEJA010000185.1_36834729_KoRV	JAOEJA010000185.1	36834729	0.0175439	-7.34956	0.0200783	0.0175439	0.833335	0.89921	0.0175439	0.774524	0.871797	0.0135135	0.739631	0.856693	0.0175439	1.89474	0.657594	0.0217391	1.31579	0.849464	0.0175439	0.478951	0.640465	0.0175439	5.41384	0.275835
JAOEJA010001127.1_8147040_PhaCinBeta	JAOEJA010001127.1	8147040	0.0178571	-7.22981	0.0231803	0.0178571	5	0.306073	0.0178571	5	0.270502	0.0135135	8.69371	0.196536	0.0178571	2	0.631066	0.0108696	4.46026	0.367705	0.0178571	0.466667	0.628869	0.0178571	4.80402	0.314139
JAOEJA010001127.1_14627597_KoRV	JAOEJA010001127.1	14627597	0.0178571	-7.22981	0.0231803	0.0178571	5	0.306073	0.0178571	5	0.270502	0.0135135	8.69371	0.196536	0.0178571	2	0.631066	0.0108696	4.46026	0.367705	0.0178571	0.466667	0.628869	0.0178571	4.80402	0.314139
JAOEJA010001224.1_3086484_KoRV	JAOEJA010001224.1	3086484	0.0431034	4.77631	0.0232114	0.0431034	0.191667	0.15152	0.0431034	0.335968	0.471268	0.0526316	0.227053	0.333659	0.0431034	0.447368	0.485837	0.0531915	0.302632	0.302924	0.0431034	0.18961	0.26937	0.0431034	0.0307246	0.0127605
JAOEJA010000656.1_36956950_PhaCinBeta	JAOEJA010000656.1	36956950	0.0446429	-4.85311	0.0244173	0.0446429	1.33333	0.763219	0.0446429	1.16667	0.895784	0.0416667	1.33333	0.822935	0.0446429	1.22222	0.83421	0.0434783	1.33333	0.783383	0.0446429	4.38462	0.126678	0.0446429	18.9021	0.0563494
JAOEJA010000463.1_13679904_KoRV	JAOEJA010000463.1	13679904	0.0454545	4.58336	0.0250393	0.0454545	1.38462	0.73325	0.0454545	3.03704	0.258033	0.0540541	2.66665	0.359861	0.0454545	0.485294	0.531834	0.0340909	0.705882	0.783072	0.0454545	0.583332	0.641876	0.0454545	0.305491	0.274452	ID=g35610;Name=ARHGAP44;description=Rho GTPase activating protein 44
JAOEJA010000643.1_35995165_PhaCinBeta	JAOEJA010000643.1	35995165	0.0438596	-4.59179	0.0262433	0.0438596	4	0.228558	0.0438596	1.19444	0.879788	0.027027	2.88888	0.468799	0.0438596	3.08823	0.23949	0.0425532	4.58824	0.202757	0.0438596	0.201168	0.286968	0.0438596	1.66174	0.62975
JAOEJA010000643.1_10387264_KoRV	JAOEJA010000643.1	10387264	0.0263158	-5.88676	0.0268658	0.0263158	0.4	0.465134	0.0263158	0.540798	0.691094	0.027027	0.426369	0.591584	0.0263158	0.921052	0.94783	0.0326087	0.631579	0.715727	0.0263158	5.19999	0.191101	0.0263158	12.0664	0.11058
JAOEJA010000643.1_21771290_KoRV	JAOEJA010000643.1	21771290	0.0263158	-5.88676	0.0268658	0.0263158	0.4	0.465134	0.0263158	0.540798	0.691094	0.027027	0.426369	0.591584	0.0263158	0.921052	0.94783	0.0326087	0.631579	0.715727	0.0263158	5.19999	0.191101	0.0263158	12.0664	0.110588
JAOEJA010000656.1_10261597_KoRV	JAOEJA010000656.1	10261597	0.0263158	-5.88676	0.0268658	0.0263158	0.4	0.465134	0.0263158	0.540798	0.691094	0.027027	0.426369	0.591583	0.0263158	0.921052	0.94783	0.0326087	0.631579	0.715727	0.0263158	5.19999	0.191101	0.0263158	12.0664	0.110588
JAOEJA010000885.1_12041602_KoRV	JAOEJA010000885.1	12041602	0.0263158	-5.88676	0.027246	0.0263158	0.431034	0.502246	0.0263158	0.540798	0.691094	0.0263158	0.443478	0.608943	0.0263158	0.999999	0.999999	0.0326087	0.694444	0.772683	0.0263158	5.19999	0.191101	0.0263158	11.9398	0.112004
JAOEJA010000185.1_31586111_KoRV	JAOEJA010000185.1	31586111	0.0263158	-5.88676	0.027246	0.0263158	0.431034	0.502246	0.0263158	0.540798	0.691094	0.0263158	0.443478	0.608943	0.0263158	0.999999	0.999999	0.0326087	0.694444	0.772683	0.0263158	5.19999	0.191101	0.0263158	11.9398	0.112012	ID=g43054;Name=g43054;biotype=other | ID=g43053;Name=g43053;biotype=other | ID=g43055;Name=g43055;biotype=other
JAOEJA010000937.1_97397015_KoRV	JAOEJA010000937.1	97397015	0.0258621	5.82619	0.0274928	0.0258621	1.7931	0.641498	0.0258621	0.552795	0.701706	0.0131579	0.768116	0.874533	0.0258621	4.11111	0.261116	0.0319149	2.88889	0.40076	0.0258621	0.314286	0.452032	0.0258621	NA	NA
JAOEJA010000050.1_3314775_KoRV	JAOEJA010000050.1	3314775	0.0350877	-5.00563	0.027527	0.0350877	0.275862	0.277796	0.0350877	0.41095	0.560173	0.0394737	0.304348	0.44384	0.0350877	0.648148	0.715532	0.0434783	0.444444	0.497443	0.0350877	8.35713	0.0756445	0.0350877	7.05737	0.117459
JAOEJA010000399.1_22517745_KoRV	JAOEJA010000399.1	22517745	0.136364	-2.4841	0.0280328	0.136364	0.592599	0.328295	0.136364	0.615006	0.521353	0.148649	0.545996	0.425912	0.136364	0.746393	0.616682	0.147727	0.644528	0.464815	0.136364	2.20349	0.145559	0.136364	2.08773	0.279487
JAOEJA010000643.1_112326383_KoRV	JAOEJA010000643.1	112326383	0.0446429	4.59104	0.0285875	0.0446429	1.33333	0.763219	0.0446429	3.58333	0.197674	0.0555556	3	0.309098	0.0446429	0.421053	0.453884	0.0326087	0.631579	0.715902	0.0446429	0.179221	0.253642	0.0446429	0.122343	0.0618819
JAOEJA010000383.1_8288187_KoRV	JAOEJA010000383.1	8288187	0.0727273	3.60549	0.0287423	0.0727273	0.444444	0.30321	0.0727273	1.40741	0.703119	0.0972222	0.888889	0.898998	0.0727273	0.230159	0.185839	0.0681818	0.222222	0.188049	0.0727273	0.276786	0.248238	0.0727273	0.348354	0.306713
JAOEJA010000643.1_175214448_KoRV	JAOEJA010000643.1	175214448	0.0258621	-5.77858	0.0288435	0.0258621	1.7931	0.641498	0.0258621	0.552795	0.701706	0.0131579	0.768116	0.874533	0.0258621	4.11111	0.261116	0.0319149	2.88889	0.40076	0.0258621	5.33333	0.184557	0.0258621	12.2571	0.109062	ID=g52448;Name=PGK1;description=Phosphoglycerate kinase | ID=g52449;Name=PGK1;description=Phosphoglycerate kinase
JAOEJA010000643.1_185989702_KoRV	JAOEJA010000643.1	185989702	0.0258621	-5.77858	0.0288435	0.0258621	1.7931	0.641498	0.0258621	0.552795	0.701706	0.0131579	0.768116	0.874533	0.0258621	4.11111	0.261116	0.0319149	2.88889	0.40076	0.0258621	5.33333	0.184557	0.0258621	12.2571	0.109062
JAOEJA010000913.1_5009259_KoRV	JAOEJA010000913.1	5009259	0.0258621	-5.77858	0.0288435	0.0258621	1.7931	0.641498	0.0258621	0.552795	0.701706	0.0131579	0.768116	0.874533	0.0258621	4.11111	0.261116	0.0319149	2.88889	0.40076	0.0258621	5.33333	0.184557	0.0258621	12.2571	0.109062
JAOEJA010001034.1_8024167_KoRV	JAOEJA010001034.1	8024167	0.0258621	-5.77858	0.0288435	0.0258621	1.7931	0.641498	0.0258621	0.552795	0.701706	0.0131579	0.768116	0.874533	0.0258621	4.11111	0.261116	0.0319149	2.88889	0.40076	0.0258621	5.33333	0.184557	0.0258621	12.2571	0.109062
JAOEJA010001162.1_6043764_PhaCinBeta	JAOEJA010001162.1	6043764	0.0258621	-5.77858	0.0288435	0.0258621	1.7931	0.641498	0.0258621	0.552795	0.701706	0.0131579	0.768116	0.874533	0.0258621	4.11111	0.261116	0.0319149	2.88889	0.40076	0.0258621	5.33333	0.184557	0.0258621	12.2571	0.109062
JAOEJA010000643.1_22303719_KoRV	JAOEJA010000643.1	22303719	0.0344828	-4.96473	0.0291145	0.0344828	0.266667	0.265374	0.0344828	0.42029	0.570304	0.0394737	0.304348	0.44384	0.0344828	0.614035	0.681761	0.0425532	0.421053	0.469098	0.0344828	2.6	0.360587	0.0344828	NA	NA
JAOEJA010000884.1_16092652_KoRV	JAOEJA010000884.1	16092652	0.0344828	-4.96473	0.0291145	0.0344828	0.266667	0.265374	0.0344828	0.42029	0.570304	0.0394737	0.304348	0.44384	0.0344828	0.614035	0.681761	0.0425532	0.421053	0.469098	0.0344828	2.6	0.360587	0.0344828	NA	NA	ID=g30192;Name=TMEM168;description=Transmembrane protein 168
JAOEJA010001068.1_15166279_KoRV	JAOEJA010001068.1	15166279	0.0263158	-5.77858	0.0299372	0.0263158	1.72414	0.664073	0.0263158	0.540798	0.691094	0.0135135	0.739631	0.856693	0.0263158	4	0.270343	0.0326087	2.77778	0.418318	0.0263158	5.19999	0.191101	0.0263158	11.7504	0.114362	ID=g45876;Name=myo15b;description=MyTH4 domain
JAOEJA010000073.1_141083711_KoRV	JAOEJA010000073.1	141083711	0.0431034	-4.47107	0.0303709	0.0431034	11.4151	0.104983	0.0431034	3.25926	0.229602	0.0263158	14.4737	0.0936924	0.0431034	3.17647	0.228197	0.0319149	11	0.120046	0.0431034	1.68889	0.586087	0.0431034	12.0777	0.0629273	ID=g24301;Name=g24301;biotype=other
JAOEJA010000073.1_145320001_KoRV	JAOEJA010000073.1	145320001	0.0431034	-4.47107	0.0303709	0.0431034	11.4151	0.104983	0.0431034	3.25926	0.229602	0.0263158	14.4737	0.0936924	0.0431034	3.17647	0.228197	0.0319149	11	0.120046	0.0431034	1.68889	0.586087	0.0431034	12.0777	0.0629273
JAOEJA010000112.1_10026765_KoRV	JAOEJA010000112.1	10026765	0.00909091	9.71557	0.030653	0.00909091	3	0.506747	0.00909091	1.26186	0.888938	0	NA	NA	0.00909091	7.00236	0.24068	0.0113636	5	0.332979	0.00909091	0.849798	0.921884	0.00909091	0.0363014	0.0576498
JAOEJA010000659.1_6640627_KoRV	JAOEJA010000659.1	6640627	0.0803571	-3.00461	0.0311654	0.0803571	1.68682	0.451938	0.0803571	0.591944	0.613207	0.0555556	0.851852	0.89542	0.0803571	2.18272	0.245336	0.0869565	2.08028	0.311364	0.0803571	1.23431	0.75957	0.0803571	2.13371	0.331338
JAOEJA010000944.1_5007950_PhaCinBeta	JAOEJA010000944.1	5007950	0.435185	-1.65215	0.0357961	0.435185	1.0875	0.814095	0.435185	0.338663	0.0443109	0.364865	0.432255	0.138399	0.435185	2.29391	0.0391218	0.488372	1.79324	0.161344	0.435185	1.64387	0.199201	0.435185	1.78604	0.173924	ID=g4912;Name=Vmn2r65;description=7 transmembrane sweet-taste receptor of 3 GCPR
JAOEJA010001116.1_14801461_KoRV	JAOEJA010001116.1	14801461	0.0603448	-3.72104	0.0359201	0.0603448	0.616071	0.551764	0.0603448	0.234783	0.333473	0.0526316	0.227053	0.333659	0.0603448	1.5	0.620759	0.0744681	1.01471	0.985933	0.0603448	3.89744	0.100649	0.0603448	4.66516	0.113579	ID=g33480;Name=FAP;description=Fibroblast activation protein, alpha
JAOEJA010000468.1_17076790_KoRV	JAOEJA010000468.1	17076790	0.0344828	4.69244	0.0390445	0.0344828	0.266667	0.265374	0.0344828	0.42029	0.570304	0.0394737	0.304348	0.44384	0.0344828	0.614035	0.681761	0.0425532	0.421053	0.469098	0.0344828	0.238095	0.344643	0.0344828	NA	NA	ID=g39932;Name=ILDR1;description=Immunoglobulin-like domain containing receptor 1
JAOEJA010000050.1_15093897_PhaCinBeta	JAOEJA010000050.1	15093897	0.0350877	-4.62652	0.0405532	0.0350877	0.827588	0.855157	0.0350877	0.41095	0.560174	0.027027	0.426369	0.591584	0.0350877	1.94444	0.522735	0.0434783	1.33333	0.783383	0.0350877	2.78571	0.327532	0.0350877	6.35347	0.137247
JAOEJA010001327.1_8092908_PhaCinBeta	JAOEJA010001327.1	8092908	0.037037	4.85726	0.0408552	0.037037	0.851854	0.877236	0.037037	0.429362	0.580158	0.0285714	0.447984	0.61393	0.037037	1.94117	0.524372	0.0454545	1.35294	0.773414	0.037037	0.708329	0.772396	0.037037	1.76535	0.72247
JAOEJA010000073.1_16551145_KoRV	JAOEJA010000073.1	16551145	0.0964912	-2.99854	0.0409043	0.0964912	1.75	0.419152	0.0964912	3.80952	0.0802183	0.108108	3.83333	0.110811	0.0964912	0.639706	0.547509	0.0744681	1.01471	0.985933	0.0964912	1.45055	0.598914	0.0964912	3.43862	0.177734
JAOEJA010000115.1_6393725_KoRV	JAOEJA010000115.1	6393725	0.0172414	6.44622	0.0411694	0.0172414	0.161905	0.246747	0.0172414	0.791304	0.882519	0.0263158	0.443478	0.608943	0.0172414	0.356098	0.511711	0.0212766	0.24878	0.377786	0.0172414	0.451429	0.613706	0.0172414	NA	NA
JAOEJA010000115.1_8956653_KoRV	JAOEJA010000115.1	8956653	0.0172414	6.44622	0.0411694	0.0172414	0.161905	0.246747	0.0172414	0.791304	0.882519	0.0263158	0.443478	0.608943	0.0172414	0.356098	0.511711	0.0212766	0.24878	0.377786	0.0172414	0.451429	0.613706	0.0172414	NA	NA
JAOEJA010000115.1_32170167_KoRV	JAOEJA010000115.1	32170167	0.0172414	6.44622	0.0411694	0.0172414	0.161905	0.246747	0.0172414	0.791304	0.882519	0.0263158	0.443478	0.608943	0.0172414	0.356098	0.511711	0.0212766	0.24878	0.377786	0.0172414	0.451429	0.613706	0.0172414	NA	NA	ID=g41165;Name=CX3CL1;description=Chemokine (C-X3-C motif) ligand 1 | ID=g41166;Name=g41166;biotype=other
JAOEJA010000115.1_37880122_KoRV	JAOEJA010000115.1	37880122	0.0172414	6.44622	0.0411694	0.0172414	0.161905	0.246747	0.0172414	0.791304	0.882519	0.0263158	0.443478	0.608943	0.0172414	0.356098	0.511711	0.0212766	0.24878	0.377786	0.0172414	0.451429	0.613706	0.0172414	NA	NA
JAOEJA010000548.1_26342643_KoRV	JAOEJA010000548.1	26342643	0.0172414	6.44622	0.0411694	0.0172414	0.161905	0.246747	0.0172414	0.791304	0.882519	0.0263158	0.443478	0.608943	0.0172414	0.356098	0.511711	0.0212766	0.24878	0.377786	0.0172414	0.451429	0.613706	0.0172414	NA	NA
JAOEJA010000659.1_13302662_PhaCinBeta	JAOEJA010000659.1	13302662	0.0172414	6.44622	0.0411694	0.0172414	0.161905	0.246747	0.0172414	0.791304	0.882519	0.0263158	0.443478	0.608943	0.0172414	0.356098	0.511711	0.0212766	0.24878	0.377786	0.0172414	0.451429	0.613706	0.0172414	NA	NA	ID=g2122;Name=g2122;biotype=other
JAOEJA010001159.1_56649006_KoRV	JAOEJA010001159.1	56649006	0.0172414	6.44622	0.0411694	0.0172414	0.161905	0.246747	0.0172414	0.791304	0.882519	0.0263158	0.443478	0.608943	0.0172414	0.356098	0.511711	0.0212766	0.24878	0.377786	0.0172414	0.451429	0.613706	0.0172414	NA	NA
JAOEJA010000741.1_23466054_KoRV	JAOEJA010000741.1	23466054	0.0526316	3.8912	0.042317	0.0526316	1.77778	0.527362	0.0526316	2.33333	0.367744	0.0540541	2.66665	0.359861	0.0526316	0.916667	0.924178	0.0434783	1.33333	0.783592	0.0526316	0.4375	0.46689	0.0526316	0.108708	0.0350062
JAOEJA010001068.1_18324756_KoRV	JAOEJA010001068.1	18324756	0.0446429	4.49171	0.0439371	0.0446429	1.33333	0.763219	0.0446429	0.359307	0.49983	0.0277778	0.466667	0.632237	0.0446429	3	0.252455	0.0543478	2.11765	0.436922	0.0446429	0.195592	0.278866	0.0446429	0.0197918	0.0151592
JAOEJA010000825.1_40974068_PhaCinBeta	JAOEJA010000825.1	40974068	0.0357143	-4.65225	0.0441476	0.0357143	8.34545	0.161605	0.0357143	1.4	0.780445	0.0138889	7.28571	0.235396	0.0357143	6.17647	0.126625	0.0333333	10.2039	0.132007	0.0357143	3	0.295438	0.0357143	25.3782	0.0466944
JAOEJA010000073.1_123051444_PhaCinBeta	JAOEJA010000073.1	123051444	0.0181818	6.41305	0.0442067	0.0181818	0.166092	0.253678	0.0181818	0.73971	0.849007	0.027027	0.426369	0.591584	0.0181818	0.383876	0.543265	0.0227273	0.264865	0.40029	0.0181818	0.496969	0.657597	0.0181818	0.048364	0.0611978
JAOEJA010000050.1_88440296_KoRV	JAOEJA010000050.1	88440296	0.0555556	3.87946	0.0442717	0.0555556	1.84	0.503385	0.0555556	0.866664	0.90119	0.0428571	1.27777	0.848626	0.0555556	1.99999	0.425481	0.0568182	2.15625	0.427892	0.0555556	0.439997	0.47025	0.0555556	1.3052	0.83153	ID=g37148;Name=fads2;description=Cytochrome b5-like Heme/Steroid binding domain
JAOEJA010000922.1_7444855_KoRV	JAOEJA010000922.1	7444855	0.0175439	6.34887	0.0442784	0.0175439	0.155544	0.23654	0.0175439	0.774524	0.871797	0.027027	0.426369	0.591584	0.0175439	0.346403	0.500446	0.0217391	0.239044	0.364236	0.0175439	0.440128	0.602387	0.0175439	0.122985	0.215719
JAOEJA010000741.1_35976221_KoRV	JAOEJA010000741.1	35976221	0.0175439	6.34887	0.0442784	0.0175439	0.155556	0.236669	0.0175439	0.773913	0.871471	0.027027	0.426369	0.591584	0.0175439	0.346341	0.500486	0.0217391	0.239024	0.364379	0.0175439	0.44	0.60237	0.0175439	0.122983	0.216464
JAOEJA010000383.1_8487523_KoRV	JAOEJA010000383.1	8487523	0.0357143	-4.75196	0.0451665	0.0357143	0.857143	0.881939	0.0357143	0.400966	0.549651	0.027027	0.426369	0.591584	0.0357143	2.05882	0.488619	0.0444444	1.41176	0.742368	0.0357143	0.75	0.809469	0.0357143	11.8402	0.109089
JAOEJA010000741.1_50409198_KoRV	JAOEJA010000741.1	50409198	0.0446429	4.14968	0.046064	0.0446429	1.33333	0.763219	0.0446429	1.16667	0.895784	0.0416667	1.33333	0.822935	0.0446429	1.22222	0.83421	0.0434783	1.33333	0.783592	0.0446429	0.546875	0.602251	0.0446429	0.128229	0.0615291	ID=g34067;Name=g34067;biotype=other | ID=g34068;Name=FANCI;description=Fanconi anemia, complementation group I
JAOEJA010000073.1_152120435_PhaCinBeta	JAOEJA010000073.1	152120435	0.0535714	-3.80679	0.0464707	0.0535714	0.923077	0.926203	0.0535714	0.8	0.84629	0.0526316	0.8	0.854222	0.0535714	1.0625	0.947321	0.0555556	0.999998	0.999999	0.0535714	1.28571	0.785071	0.0535714	4.7502	0.163137
JAOEJA010000073.1_69883008_PhaCinBeta	JAOEJA010000073.1	69883008	0.0258621	-5.20365	0.0500155	0.0258621	1.7931	0.641498	0.0258621	0.552795	0.701706	0.0131579	0.768116	0.874533	0.0258621	4.11111	0.261116	0.0319149	2.88889	0.40076	0.0258621	5.33333	0.184557	0.0258621	10.1586	0.135593	ID=g23393;Name=g23393;biotype=other
JAOEJA010000073.1_89569943_KoRV	JAOEJA010000073.1	89569943	0.0258621	-5.20365	0.0500155	0.0258621	1.7931	0.641498	0.0258621	0.552795	0.701706	0.0131579	0.768116	0.874533	0.0258621	4.11111	0.261116	0.0319149	2.88889	0.40076	0.0258621	5.33333	0.184557	0.0258621	10.1586	0.135593	ID=g23584;Name=PAK1;description=P21 protein (Cdc42 Rac)-activated kinase 1
JAOEJA010000656.1_98126895_PhaCinBeta	JAOEJA010000656.1	98126895	0.0258621	-5.20365	0.0500155	0.0258621	1.7931	0.641498	0.0258621	0.552795	0.701706	0.0131579	0.768116	0.874533	0.0258621	4.11111	0.261116	0.0319149	2.88889	0.40076	0.0258621	5.33333	0.184557	0.0258621	10.1586	0.135593
JAOEJA010000656.1_99161745_KoRV	JAOEJA010000656.1	99161745	0.0258621	-5.20365	0.0500155	0.0258621	1.7931	0.641498	0.0258621	0.552795	0.701706	0.0131579	0.768116	0.874533	0.0258621	4.11111	0.261116	0.0319149	2.88889	0.40076	0.0258621	5.33333	0.184557	0.0258621	10.1586	0.135593	ID=g31936;Name=ARL14;description=ADP-ribosylation factor-like 14
JAOEJA010000656.1_100891871_KoRV	JAOEJA010000656.1	100891871	0.0258621	-5.20365	0.0500155	0.0258621	1.7931	0.641498	0.0258621	0.552795	0.701706	0.0131579	0.768116	0.874533	0.0258621	4.11111	0.261116	0.0319149	2.88889	0.40076	0.0258621	5.33333	0.184557	0.0258621	10.1586	0.135593
JAOEJA010000656.1_101607552_PhaCinBeta	JAOEJA010000656.1	101607552	0.0258621	-5.20365	0.0500155	0.0258621	1.7931	0.641498	0.0258621	0.552795	0.701706	0.0131579	0.768116	0.874533	0.0258621	4.11111	0.261116	0.0319149	2.88889	0.40076	0.0258621	5.33333	0.184557	0.0258621	10.1586	0.135593	ID=g32017;Name=RSRC1;description=coiled-coil 1
JAOEJA010000937.1_82411989_KoRV	JAOEJA010000937.1	82411989	0.0603448	3.00928	0.0512038	0.0603448	1.13709	0.856111	0.0603448	0.745599	0.771116	0.0526316	0.865599	0.883064	0.0603448	1.3559	0.668131	0.0638298	1.28323	0.738194	0.0603448	0.447859	0.436637	0.0603448	NA	NA
JAOEJA010001327.1_15708337_KoRV	JAOEJA010001327.1	15708337	0.0263158	-5.20365	0.0515816	0.0263158	1.72414	0.664073	0.0263158	0.540798	0.691094	0.0135135	0.739631	0.856693	0.0263158	4	0.270343	0.0326087	2.77778	0.418318	0.0263158	5.19999	0.191101	0.0263158	9.77652	0.141607	ID=g40303;Name=LNX1;description=Ligand of numb-protein X 1, E3 ubiquitin protein ligase
JAOEJA010000660.1_6313800_KoRV	JAOEJA010000660.1	6313800	0.0438596	-3.98883	0.0519013	0.0438596	0.571429	0.557258	0.0438596	0.328319	0.461751	0.0394737	0.304348	0.44384	0.0438596	1.37255	0.741147	0.0543478	0.941176	0.949914	0.0438596	4.07142	0.145185	0.0438596	3.03791	0.273931
JAOEJA010000383.1_75014777_PhaCinBeta	JAOEJA010000383.1	75014777	0.0818182	2.50456	0.0535673	0.0818182	0.686472	0.529322	0.0818182	1.10983	0.883034	0.1	0.905506	0.889519	0.0818182	0.577559	0.447328	0.0795455	0.591257	0.462743	0.0818182	0.382301	0.326748	0.0818182	0.636701	0.513991
JAOEJA010000073.1_44804578_KoRV	JAOEJA010000073.1	44804578	0.0258621	5.05693	0.0539539	0.0258621	1.7931	0.641498	0.0258621	0.552795	0.701706	0.0131579	0.768116	0.874533	0.0258621	4.11111	0.261116	0.0319149	2.88889	0.40076	0.0258621	1.21875	0.875262	0.0258621	0.0952072	0.0872961	ID=g22579;Name=AZIN2;description=Antizyme inhibitor 2
JAOEJA010000659.1_31305051_PhaCinBeta	JAOEJA010000659.1	31305051	0.0350877	-4.39488	0.0563299	0.0350877	2.88889	0.371213	0.0350877	4.88887	0.135379	0.0394737	5.77778	0.17204	0.0350877	0.648148	0.715532	0.0217391	1.44444	0.79931	0.0350877	0.770832	0.827158	0.0350877	2.82263	0.429044	ID=g2267;Name=CD9;description=Tetraspanin family
JAOEJA010000944.1_4970294_PhaCinBeta	JAOEJA010000944.1	4970294	0.0535714	3.21967	0.0569572	0.0535714	0.889812	0.874283	0.0535714	0.453537	0.506617	0.0405405	0.292114	0.428101	0.0535714	1.72959	0.464318	0.0666667	1.29945	0.725635	0.0535714	0.521746	0.522802	0.0535714	0.0950542	0.0288626	ID=g4911;Name=Vmn2r65;description=7 transmembrane sweet-taste receptor of 3 GCPR
JAOEJA010000639.1_9786426_KoRV	JAOEJA010000639.1	9786426	0.0438596	-3.96543	0.0572245	0.0438596	1.38889	0.730399	0.0438596	0.368315	0.509927	0.027027	0.486125	0.650245	0.0438596	3.08823	0.23949	0.0531915	2.20588	0.412552	0.0438596	4.07142	0.145185	0.0438596	7.31353	0.110316	ID=g58519;Name=SAMHD1;description=SAM domain and HD domain 1 | ID=g58520;Name=g58520;biotype=other
JAOEJA010000040.1_4605754_KoRV	JAOEJA010000040.1	4605754	0.0172414	6.08853	0.0573963	0.0172414	0.866667	0.920806	0.0172414	0.791304	0.882519	0.0131579	0.768116	0.874533	0.0172414	1.94737	0.643968	0.0212766	1.36842	0.828283	0.0172414	0.451429	0.613706	0.0172414	NA	NA	ID=g62840;Name=g62840;biotype=other | ID=g62839;Name=PKD2L1;description=Polycystic kidney disease 2-like 1
JAOEJA010000656.1_32049302_KoRV	JAOEJA010000656.1	32049302	0.0172414	6.08853	0.0573963	0.0172414	0.866667	0.920806	0.0172414	0.791304	0.882519	0.0131579	0.768116	0.874533	0.0172414	1.94737	0.643968	0.0212766	1.36842	0.828283	0.0172414	0.451429	0.613706	0.0172414	NA	NA	ID=g31023;Name=GTF2F2;description=TFIIF is a general transcription initiation factor that binds to RNA polymerase II and helps to recruit it to the initiation complex in collaboration with TFIIB. It promotes transcription elongation. This subunit shows ATP-dependent DNA- helicase activity
JAOEJA010001127.1_17781741_KoRV	JAOEJA010001127.1	17781741	0.0517241	3.64447	0.0581506	0.0517241	0.396552	0.309385	0.0517241	0.84	0.879552	0.0657895	0.575	0.63922	0.0517241	0.347368	0.350551	0.0531915	0.302632	0.302924	0.0517241	2.71429	0.25342	0.0517241	NA	NA
JAOEJA010000073.1_82332481_KoRV	JAOEJA010000073.1	82332481	0.0263158	-4.97112	0.058958	0.0263158	0.4	0.465134	0.0263158	0.540798	0.691094	0.027027	0.426369	0.591584	0.0263158	0.921052	0.94783	0.0326087	0.631579	0.715727	0.0263158	0.30621	0.441844	0.0263158	1.47178	0.773803	ID=g23518;Name=g23518;biotype=other | ID=g23519;Name=CCDC90B;description=Coiled-coil domain containing 90B
JAOEJA010001082.1_60471459_KoRV	JAOEJA010001082.1	60471459	0.0438596	-3.89764	0.0591028	0.0438596	1.28572	0.792106	0.0438596	0.328319	0.461751	0.027027	0.426369	0.591584	0.0438596	3.08823	0.23949	0.0543478	2.11765	0.436922	0.0438596	1.64444	0.605037	0.0438596	2.88954	0.340768
JAOEJA010000643.1_113793761_PhaCinBeta	JAOEJA010000643.1	113793761	0.0446429	-3.93275	0.0595031	0.0446429	1.44231	0.701292	0.0446429	1.16667	0.895784	0.0405405	1.38888	0.79791	0.0446429	1.33333	0.764426	0.0434783	1.47059	0.712659	0.0446429	1.6	0.625582	0.0446429	7.74551	0.107228
JAOEJA010000741.1_60925066_KoRV	JAOEJA010000741.1	60925066	0.0350877	-4.31818	0.0608923	0.0350877	0.827588	0.855157	0.0350877	0.41095	0.560174	0.027027	0.426369	0.591584	0.0350877	1.94444	0.522735	0.0434783	1.33333	0.783383	0.0350877	2.53333	0.373505	0.0350877	4.87535	0.194468	ID=g34299;Name=g34299;biotype=other | ID=g34298;Name=g34298;biotype=other
JAOEJA010000741.1_69332966_KoRV	JAOEJA010000741.1	69332966	0.0614035	-3.36952	0.0609233	0.0614035	2.30769	0.343747	0.0614035	1.82222	0.511518	0.0540541	2.66665	0.359861	0.0614035	1.45588	0.646921	0.0543478	2.11765	0.437491	0.0614035	0.139394	0.186298	0.0614035	1.34919	0.769192
JAOEJA010000518.1_69654756-69654801_PhaCinBeta	JAOEJA010000518.1	69654756	0.118182	-2.1823	0.0615092	0.118182	1.04285	0.937781	0.118182	0.397204	0.365081	0.0972222	0.459583	0.460721	0.118182	1.58038	0.401751	0.133333	1.34374	0.5995	0.118182	1.48685	0.477059	0.118182	1.10998	0.872198
JAOEJA010000432.1_15839669_PhaCinBeta	JAOEJA010000432.1	15839669	0.0258621	4.9668	0.0618137	0.0258621	1.7931	0.641498	0.0258621	0.552795	0.701706	0.0131579	0.768116	0.874533	0.0258621	4.11111	0.261116	0.0319149	2.88889	0.40076	0.0258621	0.314286	0.452032	0.0258621	NA	NA
JAOEJA010000828.1_3808278_KoRV	JAOEJA010000828.1	3808278	0.0263158	-4.86387	0.0619367	0.0263158	0.4	0.465134	0.0263158	0.540798	0.691094	0.027027	0.426369	0.591583	0.0263158	0.921052	0.94783	0.0326087	0.631579	0.715727	0.0263158	1.3	0.835194	0.0263158	4.70951	0.237512
JAOEJA010000643.1_39441176_PhaCinBeta	JAOEJA010000643.1	39441176	0.0727273	-3.2117	0.0623794	0.0727273	1.46667	0.625876	0.0727273	1.625	0.590069	0.0714286	1.83332	0.543866	0.0727273	1.05882	0.942296	0.0666667	1.2941	0.768283	0.0727273	2.91666	0.170174	0.0727273	4.11224	0.124772
JAOEJA010001159.1_29003256_KoRV	JAOEJA010001159.1	29003256	0.0263158	-4.85755	0.0626505	0.0263158	0.431034	0.502246	0.0263158	0.540798	0.691094	0.0263158	0.443478	0.608943	0.0263158	0.999999	0.999999	0.0326087	0.694444	0.772683	0.0263158	1.3	0.835194	0.0263158	4.67281	0.239672	ID=g7747;Name=g7747;biotype=other
JAOEJA010001082.1_28497067_KoRV	JAOEJA010001082.1	28497067	0.0175439	5.90084	0.0634576	0.0175439	0.896552	0.939524	0.0175439	0.774524	0.871797	0.0131579	0.768116	0.874533	0.0175439	2.05555	0.617436	0.0217391	1.44444	0.79931	0.0175439	0.440128	0.602387	0.0175439	0.512305	0.692141
JAOEJA010001082.1_21680600_KoRV	JAOEJA010001082.1	21680600	0.0175439	-5.98759	0.0635792	0.0175439	0.833335	0.89921	0.0175439	0.774524	0.871798	0.0135135	0.739631	0.856695	0.0175439	1.89474	0.657594	0.0217391	1.31579	0.849464	0.0175439	2.4375	0.537342	0.0175439	8.48989	0.180541	ID=g34726;Name=CA2;description=Eukaryotic-type carbonic anhydrase
JAOEJA010000575.1_3933088_PhaCinBeta	JAOEJA010000575.1	3933088	0.0175439	-5.98759	0.0642295	0.0175439	0.896552	0.939524	0.0175439	0.774524	0.871797	0.0131579	0.768116	0.874533	0.0175439	2.05555	0.617436	0.0217391	1.44444	0.79931	0.0175439	2.4375	0.537342	0.0175439	8.41567	0.182219
JAOEJA010000937.1_79809166_KoRV	JAOEJA010000937.1	79809166	0.0175439	-5.98759	0.0642295	0.0175439	0.896552	0.939524	0.0175439	0.774524	0.871797	0.0131579	0.768116	0.874533	0.0175439	2.05555	0.617436	0.0217391	1.44444	0.79931	0.0175439	2.4375	0.537342	0.0175439	8.41567	0.182224
JAOEJA010000115.1_19033962_PhaCinBeta	JAOEJA010000115.1	19033962	0.0175439	-5.98759	0.0642295	0.0175439	0.896552	0.939524	0.0175439	0.774524	0.871797	0.0131579	0.768116	0.874533	0.0175439	2.05555	0.617436	0.0217391	1.44444	0.79931	0.0175439	2.4375	0.537342	0.0175439	8.41567	0.18223
JAOEJA010001116.1_10505303_KoRV	JAOEJA010001116.1	10505303	0.0363636	-4.31593	0.0649034	0.0363636	0.252874	0.247228	0.0363636	0.391609	0.539202	0.0416667	0.279503	0.412259	0.0363636	0.611111	0.679135	0.0454545	0.407407	0.4534	0.0363636	0.261749	0.378066	0.0363636	2.77864	0.43168	ID=g33433;Name=CCDC148;description=Coiled-coil domain containing 148
JAOEJA010000463.1_1365254_PhaCinBeta	JAOEJA010000463.1	1365254	0.0363636	-4.33724	0.0650779	0.0363636	0.821429	0.849814	0.0363636	0.439153	0.590733	0.0285714	0.447984	0.613929	0.0363636	1.83333	0.560783	0.0444444	1.27778	0.815126	0.0363636	0.880952	0.915639	0.0363636	10.3405	0.0945507
JAOEJA010000828.1_115157_KoRV	JAOEJA010000828.1	115157	0.0192308	-5.9111	0.0656994	0.0192308	1	1	0.0192308	4.55556	0.299435	0.0277778	2.77778	0.486065	0.0192308	0.418182	0.580571	0.0119048	0.515394	0.690031	0.0192308	0.458065	0.620946	0.0192308	1.10622	0.952879	ID=g27862;Name=g27862;biotype=other
JAOEJA010000518.1_93241423_KoRV	JAOEJA010000518.1	93241423	0.0438596	-3.817	0.065966	0.0438596	3.7037	0.255459	0.0438596	1.05	0.966755	0.027027	2.49999	0.530649	0.0438596	3.08823	0.23949	0.0434783	4.41176	0.214513	0.0438596	1.80952	0.538325	0.0438596	8.836	0.0844191	ID=g61995;Name=ASPM;description=Asp (abnormal spindle) homolog, microcephaly associated (Drosophila) | ID=g61997;Name=g61997;biotype=other
JAOEJA010001159.1_14296832_KoRV	JAOEJA010001159.1	14296832	0.0344828	-4.20963	0.0659847	0.0344828	2.78571	0.387834	0.0344828	0.42029	0.570304	0.0131579	0.768116	0.874533	0.0344828	6.52941	0.115251	0.0425532	4.58824	0.202757	0.0344828	2.6	0.360587	0.0344828	5.00545	0.188832
JAOEJA010000073.1_86916664_PhaCinBeta	JAOEJA010000073.1	86916664	0.0263158	4.81392	0.0661833	0.0263158	0.4	0.465134	0.0263158	0.540798	0.691094	0.027027	0.426369	0.591584	0.0263158	0.921052	0.94783	0.0326087	0.631579	0.715727	0.0263158	0.30621	0.441844	0.0263158	0.0440312	0.0576562	ID=g23538;Name=g23538;biotype=other
JAOEJA010000399.1_75974044_KoRV	JAOEJA010000399.1	75974044	0.0344828	-4.20444	0.0663299	0.0344828	9	0.146946	0.0344828	5	0.130583	0.0263158	14.4737	0.0936924	0.0344828	2	0.50544	0.0212766	7.43243	0.20371	0.0344828	0.791667	0.844691	0.0344828	8.73174	0.119419
JAOEJA010000399.1_67460865_KoRV	JAOEJA010000399.1	67460865	0.0714286	-3.14016	0.0665202	0.0714286	0.466667	0.3323	0.0714286	0.619048	0.6716	0.0833333	0.466667	0.513218	0.0714286	0.555556	0.498902	0.076087	0.466667	0.394375	0.0714286	0.809524	0.8094	0.0714286	1.73193	0.577203
JAOEJA010000913.1_1589176_KoRV	JAOEJA010000913.1	1589176	0.0175439	-5.84993	0.0670765	0.0175439	4.82451	0.3167	0.0175439	5.11111	0.263481	0.0135135	8.69371	0.196536	0.0175439	1.89474	0.657594	0.0106383	4.23077	0.384787	0.0175439	0.478951	0.64046	0.0175439	3.36323	0.435063	ID=g56485;Name=PPFIBP1;description=PTPRF interacting protein, binding protein 1 (liprin beta 1)
JAOEJA010001082.1_37565513_KoRV	JAOEJA010001082.1	37565513	0.0258621	-4.75469	0.0686746	0.0258621	0.416667	0.485202	0.0258621	0.552795	0.701706	0.0263158	0.443478	0.608943	0.0258621	0.947368	0.965695	0.0319149	0.657895	0.740052	0.0258621	1.21875	0.875262	0.0258621	4.26266	0.269413
JAOEJA010000594.1_15209177_PhaCinBeta	JAOEJA010000594.1	15209177	0.0175439	-5.91507	0.0698617	0.0175439	0.896552	0.939524	0.0175439	5.11111	0.263481	0.027027	2.88888	0.468799	0.0175439	0.346403	0.500446	0.0106383	0.430894	0.611883	0.0175439	0.478951	0.64046	0.0175439	0.839852	0.916408
JAOEJA010000594.1_7944370_PhaCinBeta	JAOEJA010000594.1	7944370	0.0175439	-5.91507	0.0698617	0.0175439	0.896552	0.939524	0.0175439	5.11111	0.263481	0.027027	2.88888	0.468799	0.0175439	0.346403	0.500446	0.0106383	0.430894	0.611883	0.0175439	0.478951	0.64046	0.0175439	0.839852	0.916414
JAOEJA010001327.1_14916781_PhaCinBeta	JAOEJA010001327.1	14916781	0.0526316	3.44446	0.0710018	0.0526316	0.888889	0.891375	0.0526316	0.271114	0.385568	0.0394737	0.304348	0.44384	0.0526316	2.1875	0.367929	0.0652174	1.5	0.643674	0.0526316	0.437499	0.46656	0.0526316	0.493541	0.490861	ID=g40289;Name=g40289;biotype=other
JAOEJA010000383.1_50543634_KoRV	JAOEJA010000383.1	50543634	0.150943	-2.2596	0.0710557	0.150943	1.07829	0.890958	0.150943	1.85908	0.343191	0.166667	1.94283	0.396229	0.150943	0.706308	0.553409	0.136364	0.841635	0.780741	0.150943	1.49893	0.480096	0.150943	0.994537	0.993328	ID=g47355;Name=TRAPPC12;description=Trafficking protein particle complex 12
JAOEJA010000922.1_54623896_KoRV	JAOEJA010000922.1	54623896	0.0263158	-4.75379	0.0714058	0.0263158	0.431034	0.50242	0.0263158	0.540373	0.69088	0.0263158	0.443478	0.608943	0.0263158	1	1	0.0326087	0.694444	0.772829	0.0263158	1.1875	0.891555	0.0263158	3.98637	0.291947	ID=g9681;Name=RNASE12;description=Ribonuclease, RNase A family, 12 (non-active) | ID=g9680;Name=g9680;biotype=other
JAOEJA010000643.1_220213465_KoRV	JAOEJA010000643.1	220213465	0.0178571	-5.63883	0.0717573	0.0178571	0.862069	0.917925	0.0178571	0.756522	0.860199	0.0135135	0.73913	0.856463	0.0178571	2	0.631066	0.0222222	1.38889	0.820478	0.0178571	0.509677	0.669285	0.0178571	3.83347	0.414275	ID=g54629;Name=g54629;biotype=other | ID=g54628;Name=C2orf72;description=Domain of unknown function (DUF4630) | ID=g54630;Name=g54630;biotype=other | ID=g54631;Name=g54631;biotype=other
JAOEJA010000594.1_5702286_PhaCinBeta	JAOEJA010000594.1	5702286	0.211538	1.85107	0.0727727	0.211538	0.670734	0.39521	0.211538	0.922344	0.892303	0.235294	0.782969	0.680599	0.211538	0.668193	0.43554	0.214286	0.6385	0.390901	0.211538	0.198976	0.0411304	0.211538	0.770207	0.652638
JAOEJA010000655.1_16786984_PhaCinBeta	JAOEJA010000655.1	16786984	0.0660377	-3.1277	0.0731684	0.0660377	0.6875	0.645913	0.0660377	1.9	0.482875	0.0833333	1.375	0.739943	0.0660377	0.312497	0.299412	0.0581395	0.34375	0.359007	0.0660377	1.27273	0.788794	0.0660377	1.35737	0.754317
JAOEJA010000518.1_8235689_KoRV	JAOEJA010000518.1	8235689	0.0438596	-3.65375	0.0745788	0.0438596	4	0.228558	0.0438596	1.05	0.966755	0.0263158	2.6	0.513493	0.0438596	3.37499	0.205161	0.0434783	4.875	0.185568	0.0438596	1.80952	0.538325	0.0438596	1.33628	0.791102
JAOEJA010001090.1_33643817_KoRV	JAOEJA010001090.1	33643817	0.0178571	-5.8538	0.0751239	0.0178571	0.149206	0.226497	0.0178571	0.756522	0.860199	0.0277778	0.408696	0.573707	0.0178571	0.336585	0.489084	0.0222222	0.229297	0.350445	0.0178571	0.466667	0.628869	0.0178571	0.808073	0.898568
JAOEJA010000077.1_4359674_KoRV	JAOEJA010000077.1	4359674	0.0263158	-4.71279	0.0764415	0.0263158	1.72414	0.664073	0.0263158	0.540798	0.691094	0.0135135	0.739631	0.856693	0.0263158	4	0.270343	0.0326087	2.77778	0.418318	0.0263158	19.5608	0.053795	0.0263158	10.2337	0.136438
JAOEJA010000073.1_41362127_KoRV	JAOEJA010000073.1	41362127	0.0446429	-3.70282	0.0779065	0.0446429	0.547619	0.528448	0.0446429	0.320158	0.452013	0.0405405	0.292114	0.428101	0.0446429	1.33333	0.764426	0.0555556	0.90196	0.914834	0.0446429	0.6	0.659534	0.0446429	3.14999	0.313012	ID=g22450;Name=g22450;biotype=other | ID=g22451;Name=SERINC2;description=Serine incorporator 2
JAOEJA010000937.1_81061764_PhaCinBeta	JAOEJA010000937.1	81061764	0.0545455	3.4281	0.0783207	0.0545455	0.442308	0.370685	0.0545455	0.328318	0.460768	0.0555556	0.274854	0.401511	0.0545455	0.941176	0.947204	0.0652174	0.67647	0.671581	0.0545455	1.25	0.808502	0.0545455	0.218271	0.156797
JAOEJA010000825.1_18517694_KoRV	JAOEJA010000825.1	18517694	0.0172414	5.5784	0.0786944	0.0172414	0.161905	0.246747	0.0172414	0.791304	0.882519	0.0263158	0.443478	0.608943	0.0172414	0.356098	0.511711	0.0212766	0.24878	0.377786	0.0172414	0.451429	0.613706	0.0172414	0.150924	0.23372
JAOEJA010000383.1_51053807_KoRV	JAOEJA010000383.1	51053807	0.037037	4.08444	0.0799836	0.037037	0.923077	0.938523	0.037037	6.14281	0.0910719	0.0571429	3.42855	0.256042	0.037037	0.179552	0.257721	0.0222222	0.251336	0.381342	0.037037	0.21281	0.308212	0.037037	0.198206	0.187619	ID=g47363;Name=-;description=intracellular signal transduction
JAOEJA010001255.1_9749859-9749899_PhaCinBeta	JAOEJA010001255.1	9749859	0.111111	2.47104	0.0823372	0.111111	0.826087	0.770634	0.111111	1.41667	0.652644	0.125	1.1875	0.834633	0.111111	0.6	0.490219	0.104651	0.633333	0.561637	0.111111	0.833333	0.807698	0.111111	0.0792003	0.0135928
JAOEJA010001255.1_5896849_KoRV	JAOEJA010001255.1	5896849	0.0614035	-2.69166	0.0835546	0.0614035	1.91182	0.414519	0.0614035	0.731349	0.756618	0.0405405	1.2	0.886691	0.0614035	2.20994	0.27855	0.0652174	2.25959	0.319722	0.0614035	0.94917	0.946376	0.0614035	1.89319	0.434576
JAOEJA010000643.1_126453708_KoRV	JAOEJA010000643.1	126453708	0.0267857	4.52695	0.0836384	0.0267857	0.102041	0.137516	0.0267857	0.52795	0.67987	0.0416667	0.279503	0.412259	0.0267857	0.233449	0.344089	0.0333333	0.156808	0.229301	0.0267857	1.15625	0.908323	0.0267857	0.373317	0.469344
JAOEJA010001160.1_11396949_KoRV	JAOEJA010001160.1	11396949	0.0175439	-5.45531	0.0837105	0.0175439	0.833335	0.89921	0.0175439	0.774524	0.871797	0.0135135	0.739631	0.856693	0.0175439	1.89474	0.657594	0.0217391	1.31579	0.849464	0.0175439	0.440128	0.602387	0.0175439	3.10122	0.463302	ID=g48274;Name=TENM2;description=GHH signature containing HNH/Endo VII superfamily nuclease toxin
JAOEJA010000922.1_49303205_KoRV	JAOEJA010000922.1	49303205	0.0175439	5.46662	0.0839063	0.0175439	0.167204	0.255195	0.0175439	0.867497	0.92857	0.027027	0.486125	0.650245	0.0175439	0.346403	0.500445	0.0212766	0.24878	0.377786	0.0175439	0.440128	0.602387	0.0175439	0.154532	0.237784
JAOEJA010000050.1_15170536_KoRV	JAOEJA010000050.1	15170536	0.0267857	-4.4533	0.085054	0.0267857	0.413793	0.48215	0.0267857	0.52795	0.67987	0.027027	0.426369	0.591584	0.0267857	0.972222	0.982143	0.0333333	0.666666	0.748017	0.0267857	1.39286	0.793166	0.0267857	4.55341	0.252842
JAOEJA010000741.1_50296219_KoRV	JAOEJA010000741.1	50296219	0.105263	-2.09802	0.0864249	0.105263	0.854854	0.773476	0.105263	0.852835	0.827358	0.108108	0.830425	0.79632	0.105263	0.932917	0.90422	0.108696	0.885977	0.838221	0.105263	0.548171	0.416785	0.105263	0.975053	0.968201	ID=g34065;Name=ABHD2;description=Abhydrolase domain containing 2
JAOEJA010001090.1_24476996_KoRV	JAOEJA010001090.1	24476996	0.0526316	-3.29101	0.0867126	0.0526316	4.80769	0.164911	0.0526316	0.82	0.863089	0.027027	2.5	0.531077	0.0526316	4.375	0.107546	0.0543478	6.25	0.115077	0.0526316	1.32143	0.762208	0.0526316	1.66542	0.587012	ID=g56848;Name=g56848;biotype=other
JAOEJA010000169.1_16777057_KoRV	JAOEJA010000169.1	16777057	0.0431034	3.55017	0.088117	0.0431034	0.551724	0.532863	0.0431034	1.075	0.95079	0.0526316	0.8	0.854222	0.0431034	0.447368	0.485837	0.0425532	0.421053	0.469098	0.0431034	1.68889	0.586087	0.0431034	NA	NA
JAOEJA010000824.1_21257776_PhaCinBeta	JAOEJA010000824.1	21257776	0.0344828	3.89837	0.0893644	0.0344828	0.862069	0.886145	0.0344828	0.42029	0.570304	0.0263158	0.443478	0.608943	0.0344828	2	0.50544	0.0425532	1.38889	0.753634	0.0344828	0.238095	0.344643	0.0344828	NA	NA
JAOEJA010000922.1_44720689_KoRV	JAOEJA010000922.1	44720689	0.149123	2.00768	0.0907075	0.149123	0.414113	0.121482	0.149123	0.500738	0.390864	0.171053	0.323232	0.196476	0.149123	0.556915	0.347605	0.163043	0.442592	0.207621	0.149123	0.441108	0.234018	0.149123	1.05941	0.929838	ID=g9559;Name=g9559;biotype=other
JAOEJA010000002.1_14938265_KoRV	JAOEJA010000002.1	14938265	0.0431034	-3.50239	0.0918691	0.0431034	3.85185	0.241467	0.0431034	3.25926	0.229602	0.0394737	5.77778	0.17204	0.0431034	1.2963	0.786442	0.0319149	2.88889	0.40076	0.0431034	0.578125	0.63589	0.0431034	NA	NA	ID=g50716;Name=g50716;biotype=other
JAOEJA010000937.1_61359152_PhaCinBeta	JAOEJA010000937.1	61359152	0.0272727	4.3821	0.0919355	0.0272727	1.85185	0.623508	0.0272727	2.1	0.559984	0.027027	2.49999	0.530649	0.0272727	1.02941	0.981635	0.0227273	1.47059	0.79008	0.0272727	0.316121	0.454614	0.0272727	0.357637	0.459879	ID=g48747;Name=NECAB1;description=N-terminal EF-hand calcium binding protein 1
JAOEJA010000383.1_92889871_KoRV	JAOEJA010000383.1	92889871	0.0175439	-5.37412	0.0928524	0.0175439	0.167204	0.255195	0.0175439	0.867497	0.92857	0.027027	0.486125	0.650245	0.0175439	0.346403	0.500446	0.0212766	0.24878	0.377786	0.0175439	0.440128	0.602387	0.0175439	2.91236	0.497909
JAOEJA010000514.1_57327977_KoRV	JAOEJA010000514.1	57327977	0.0263158	-4.34317	0.0937209	0.0263158	0.4	0.465134	0.0263158	0.540798	0.691094	0.027027	0.426369	0.591583	0.0263158	0.921052	0.94783	0.0326087	0.631579	0.715727	0.0263158	1.3	0.835194	0.0263158	4.11676	0.280186	ID=g13642;Name=OACYL;description=N-terminal domain in C. elegans NRF-6 (Nose Resistant to Fluoxetine-4) and NDG-4 (resistant to nordihydroguaiaretic acid-4).
JAOEJA010000643.1_24061438_PhaCinBeta	JAOEJA010000643.1	24061438	0.0263158	-4.34317	0.0937209	0.0263158	0.4	0.465134	0.0263158	0.540798	0.691094	0.027027	0.426369	0.591584	0.0263158	0.921052	0.94783	0.0326087	0.631579	0.715727	0.0263158	1.3	0.835194	0.0263158	4.11676	0.280186
JAOEJA010000741.1_36649864_KoRV	JAOEJA010000741.1	36649864	0.0263158	-4.34317	0.0937209	0.0263158	0.4	0.465134	0.0263158	0.540798	0.691094	0.027027	0.426369	0.591584	0.0263158	0.921052	0.94783	0.0326087	0.631579	0.715727	0.0263158	1.3	0.835194	0.0263158	4.11676	0.280186
JAOEJA010000001.1_7751524_PhaCinBeta	JAOEJA010000001.1	7751524	0.0178571	-5.36849	0.0939993	0.0178571	0.8	0.876893	0.0178571	0.756522	0.860199	0.0138889	0.710145	0.837761	0.0178571	1.84211	0.671955	0.0222222	1.26315	0.87163	0.0178571	2.6	0.508884	0.0178571	7.35967	0.210024
JAOEJA010000383.1_55448455_PhaCinBeta	JAOEJA010000383.1	55448455	0.0178571	5.41843	0.0949159	0.0178571	5	0.306073	0.0178571	5	0.270502	0.0135135	8.69371	0.196545	0.0178571	2	0.631066	0.0108696	4.46026	0.367705	0.0178571	0.509677	0.669285	0.0178571	0.03692	0.0537907
JAOEJA010000050.1_15279913_PhaCinBeta	JAOEJA010000050.1	15279913	0.109091	-1.96392	0.095279	0.109091	1.22645	0.712946	0.109091	1.29569	0.682332	0.108108	1.3143	0.672476	0.109091	1.02488	0.966143	0.102273	1.15284	0.83088	0.109091	1.29559	0.65613	0.109091	2.15177	0.253415
JAOEJA010000643.1_3684723_KoRV	JAOEJA010000643.1	3684723	0.0775862	-2.66774	0.0956169	0.0775862	3.64583	0.128577	0.0775862	0.4875	0.520572	0.0394737	1.25	0.861672	0.0775862	5	0.03773	0.0851064	5.35714	0.0570699	0.0775862	1.25	0.773288	0.0775862	NA	NA	ID=g50936;Name=MYMX;description=Myomixer, myoblast fusion factor | ID=g50939;Name=SLC29A1;description=Nucleoside transporter | ID=g50937;Name=g50937;biotype=other | ID=g50938;Name=g50938;biotype=other
JAOEJA010000225.1_4587197_KoRV	JAOEJA010000225.1	4587197	0.227273	1.68288	0.0965661	0.227273	0.463568	0.107262	0.227273	0.548059	0.372335	0.257143	0.388222	0.195154	0.227273	0.61496	0.331035	0.244444	0.500501	0.186312	0.227273	0.385223	0.11443	0.227273	1.01665	0.977332
JAOEJA010000115.1_28609405_KoRV	JAOEJA010000115.1	28609405	0.0714286	-2.43742	0.0966372	0.0714286	0.587727	0.45076	0.0714286	0.286357	0.34526	0.0657895	0.353805	0.38361	0.0714286	1.23822	0.758582	0.0888889	0.90638	0.888838	0.0714286	1.44397	0.598772	0.0714286	1.02219	0.979982
JAOEJA010000095.1_2645456_KoRV	JAOEJA010000095.1	2645456	0.0172414	3.71839	0.0968678	0.0172414	0.52955	0.442098	0.0172414	1.16096	0.857795	0.0263158	0.876422	0.874533	0.0172414	0.780869	0.765137	0.0212766	0.656425	0.611883	0.0172414	0.87831	0.875612	0.0172414	NA	NA
JAOEJA010000013.1_4259348_KoRV	JAOEJA010000013.1	4259348	0.0172414	5.26876	0.0972913	0.0172414	0.866667	0.920806	0.0172414	0.791304	0.882519	0.0131579	0.768116	0.874533	0.0172414	1.94737	0.643968	0.0212766	1.36842	0.828283	0.0172414	0.451429	0.613706	0.0172414	0.164949	0.249394
JAOEJA010000514.1_4824286_KoRV	JAOEJA010000514.1	4824286	0.0438596	3.44972	0.0978162	0.0438596	1.28572	0.792106	0.0438596	3.18518	0.237922	0.0540541	2.66665	0.359861	0.0438596	0.43421	0.46968	0.0326087	0.631579	0.715727	0.0438596	1.80952	0.538325	0.0438596	0.389522	0.375226
JAOEJA010000643.1_10170936_KoRV	JAOEJA010000643.1	10170936	0.0517241	-3.14336	0.0991001	0.0517241	5	0.154363	0.0517241	0.84	0.879552	0.0263158	2.6	0.513493	0.0517241	4.5	0.100836	0.0531915	6.5	0.107307	0.0517241	1.23333	0.819396	0.0517241	3.44001	0.227392
JAOEJA010000399.1_13714760-13714786_PhaCinBeta	JAOEJA010000399.1	13714760	0.0258621	4.24984	0.10709	0.0258621	0.416667	0.485202	0.0258621	0.552795	0.701706	0.0263158	0.443478	0.608943	0.0258621	0.947368	0.965695	0.0319149	0.657895	0.740052	0.0258621	0.314286	0.452032	0.0258621	0.0563839	0.0768243
JAOEJA010000913.1_1506751_KoRV	JAOEJA010000913.1	1506751	0.0535714	-3.02466	0.109405	0.0535714	0.851852	0.85284	0.0535714	0.296703	0.420376	0.0416667	0.319728	0.46388	0.0535714	1.94118	0.445484	0.0652174	1.35294	0.729905	0.0535714	5.69231	0.0598403	0.0535714	3.08557	0.280953
JAOEJA010000825.1_31027633_KoRV	JAOEJA010000825.1	31027633	0.0614035	3.02517	0.1108	0.0614035	1.23077	0.798548	0.0614035	0.759259	0.808981	0.0540541	0.888884	0.922889	0.0614035	1.45588	0.646474	0.0638298	1.41176	0.693795	0.0614035	0.354166	0.354471	0.0614035	0.048925	0.0155163
JAOEJA010000514.1_105854631_PhaCinBeta	JAOEJA010000514.1	105854631	0.138889	1.95339	0.117857	0.138889	0.402051	0.129227	0.138889	1.765	0.380748	0.194444	1.05354	0.939143	0.138889	0.110462	0.0402861	0.125	0.120761	0.0529978	0.138889	0.135457	0.0625442	0.138889	0.283493	0.0825872
JAOEJA010000073.1_134973371_KoRV	JAOEJA010000073.1	134973371	0.0267857	-3.97073	0.129228	0.0267857	7.26415	0.196758	0.0267857	9.77778	0.0744524	0.0263158	14.4737	0.0936924	0.0267857	1.05882	0.963806	0.0111111	4.71631	0.350193	0.0267857	1.26667	0.851431	0.0267857	7.1112	0.203063
JAOEJA010000741.1_35843421_KoRV	JAOEJA010000741.1	35843421	0.0603448	2.70411	0.139672	0.0603448	1.18519	0.834594	0.0603448	1.86667	0.494558	0.0657895	1.77778	0.562318	0.0603448	0.733333	0.726436	0.0531915	0.888889	0.902821	0.0603448	0.364583	0.368282	0.0603448	0.106208	0.0316211	ID=g33948;Name=g33948;biotype=other | ID=g33947;Name=ALDH1A3;description=Aldehyde dehydrogenase 1 family, member A3 | ID=g33949;Name=g33949;biotype=other
JAOEJA010000639.1_20432126-20432505_KoRV	JAOEJA010000639.1	20432126	0.0344828	-3.44553	0.143553	0.0344828	9	0.146946	0.0344828	0.42029	0.570304	0	NA	NA	0.0344828	21	0.0451049	0.0425532	15	0.0753648	0.0344828	2.6	0.360587	0.0344828	10.1081	0.133764	ID=g58726;Name=BCL2L1;description=BCL2-like 1 | ID=g58725;Name=g58725;biotype=other
JAOEJA010000517.1_15773814_KoRV	JAOEJA010000517.1	15773814	0.0803571	2.38977	0.1476	0.0803571	1.1	0.896368	0.0803571	0.527778	0.56949	0.0694444	0.611111	0.677962	0.0803571	1.55	0.55266	0.0869565	1.375	0.682302	0.0803571	0.242188	0.199145	0.0803571	0.14706	0.0407611	ID=g38293;Name=IGSF9;description=Immunoglobulin superfamily, member 9
JAOEJA010001092.1_15985276_KoRV	JAOEJA010001092.1	15985276	0.201754	1.3832	0.148183	0.201754	0.414752	0.0605665	0.201754	0.874503	0.810771	0.256757	0.56812	0.358327	0.201754	0.366939	0.0795009	0.206522	0.341289	0.0630484	0.201754	0.699763	0.48825	0.201754	0.616039	0.334551
JAOEJA010000383.1_28373846_KoRV	JAOEJA010000383.1	28373846	0.0377358	3.33542	0.151166	0.0377358	0.0771819	0.0912463	0.0377358	0.419114	0.569197	0.0588235	0.217248	0.320064	0.0377358	0.173877	0.248881	0.0465116	0.116812	0.158636	0.0377358	0.225793	0.327258	0.0377358	0.200627	0.24426
JAOEJA010001082.1_3578186_KoRV	JAOEJA010001082.1	3578186	0.0357143	3.33567	0.154372	0.0357143	0.0885122	0.109774	0.0357143	0.508772	0.659379	0.0555556	0.274854	0.401511	0.0357143	0.176152	0.252409	0.0425532	0.127371	0.175491	0.0357143	8.14286	0.079592	0.0357143	0.616584	0.702927
JAOEJA010000005.1_355168_KoRV	JAOEJA010000005.1	355168	0.0526316	2.81797	0.160558	0.0526316	1.77778	0.527005	0.0526316	0.271114	0.385569	0.027027	0.426369	0.591584	0.0526316	4.37499	0.107147	0.0652174	3	0.233874	0.0526316	0.479999	0.518521	0.0526316	0.0554519	0.0245131	ID=g24885;Name=JAM2;description=Junctional adhesion molecule 2 | ID=g24884;Name=MRPL39;description=Mitochondrial ribosomal protein L39
JAOEJA010000514.1_125369896_KoRV	JAOEJA010000514.1	125369896	0.0727273	2.34971	0.166161	0.0727273	0.880001	0.867115	0.0727273	4.09996	0.0954522	0.1	2.74998	0.253669	0.0727273	0.210526	0.159939	0.0543478	0.289474	0.285255	0.0727273	0.276785	0.247842	0.0727273	0.624974	0.606076	ID=g14299;Name=MCTP1;description=Multiple C2 domains, transmembrane 1
JAOEJA010000042.1_8082810_KoRV	JAOEJA010000042.1	8082810	0.0357143	3.22299	0.171009	0.0357143	0.925926	0.940885	0.0357143	0.449735	0.601478	0.027027	0.486125	0.650245	0.0357143	2.05882	0.488619	0.0434783	1.47059	0.712659	0.0357143	0.822222	0.869841	0.0357143	0.128108	0.0971957	ID=g28568;Name=CTNNA3;description=Vinculin family
JAOEJA010000656.1_97917242_PhaCinBeta	JAOEJA010000656.1	97917242	0.0454545	-2.95663	0.171637	0.0454545	4	0.229336	0.0454545	0.350649	0.489724	0.0138889	0.809524	0.899529	0.0454545	9.33333	0.0541331	0.0555556	6.66667	0.103363	0.0454545	12.6667	0.0294482	0.0454545	12.8229	0.0957721
JAOEJA010000096.1_2686849_KoRV	JAOEJA010000096.1	2686849	0.0263158	-3.555	0.173597	0.0263158	6.50877	0.22258	0.0263158	10	0.0715953	0.027027	13.9474	0.0984218	0.0263158	0.921053	0.947855	0.0108696	4.07692	0.39723	0.0263158	5.2	0.191374	0.0263158	4.16108	0.336602
JAOEJA010000885.1_24291330_KoRV	JAOEJA010000885.1	24291330	0.0431034	-2.31278	0.183888	0.0431034	5.87776	0.177172	0.0431034	4.5127	0.0917335	0.0394737	5.16242	0.134571	0.0431034	1.19691	0.821412	0.0212766	7.43243	0.20371	0.0431034	2.74474	0.230366	0.0431034	7.44318	0.14076
JAOEJA010000913.1_5028546_KoRV	JAOEJA010000913.1	5028546	0.0258621	-3.4546	0.189115	0.0258621	6.75439	0.213435	0.0258621	10.2222	0.0688886	0.0263158	14.4737	0.0936924	0.0258621	0.947368	0.965695	0.0106383	4.23077	0.384787	0.0258621	1.21875	0.875262	0.0258621	3.90994	0.353153	ID=g56516;Name=g56516;biotype=other
JAOEJA010000185.1_3628675_KoRV	JAOEJA010000185.1	3628675	0.0178571	4.15192	0.205771	0.0178571	4.64912	0.328467	0.0178571	0.756522	0.860199	0	NA	NA	0.0178571	10.7143	0.132376	0.0222222	7.57451	0.199528	0.0178571	0.466667	0.628869	0.0178571	0.0399125	0.0599358
JAOEJA010000115.1_18814161_PhaCinBeta	JAOEJA010000115.1	18814161	0.0714286	2.15379	0.210782	0.0714286	0.466667	0.3323	0.0714286	0.215686	0.305287	0.0694444	0.186147	0.270059	0.0714286	1.09412	0.909373	0.0869565	0.741176	0.707494	0.0714286	0.733333	0.722646	0.0714286	0.190326	0.0854994
JAOEJA010000741.1_64387164_KoRV	JAOEJA010000741.1	64387164	0.0344828	2.92393	0.211468	0.0344828	0.862069	0.886145	0.0344828	5	0.130583	0.0526316	2.77778	0.340978	0.0344828	0.186992	0.268907	0.0212766	0.24878	0.377786	0.0344828	0.791667	0.844691	0.0344828	0.114643	0.0982039	ID=g34405;Name=g34405;biotype=other | ID=g34404;Name=ITPRIP;description=Inositol 1,4,5-trisphosphate receptor interacting protein
JAOEJA010000741.1_80766594_KoRV	JAOEJA010000741.1	80766594	0.0344828	2.92393	0.211468	0.0344828	0.862069	0.886145	0.0344828	5	0.130583	0.0526316	2.77778	0.340978	0.0344828	0.186992	0.268907	0.0212766	0.24878	0.377786	0.0344828	0.791667	0.844691	0.0344828	0.114643	0.0982039
JAOEJA010001095.1_14520357_PhaCinBeta	JAOEJA010001095.1	14520357	0.0263158	-3.25557	0.219584	0.0263158	6.50863	0.222471	0.0263158	0.540798	0.691094	0	NA	NA	0.0263158	15.0043	0.0784072	0.0326087	10.6022	0.125796	0.0263158	1.1875	0.891494	0.0263158	2.55975	0.460924
JAOEJA010000050.1_43347074_KoRV	JAOEJA010000050.1	43347074	0.0344828	-2.80041	0.22394	0.0344828	9	0.146946	0.0344828	5	0.130583	0.0263158	14.4737	0.0936924	0.0344828	2	0.50544	0.0212766	7.43243	0.20371	0.0344828	0.791667	0.844691	0.0344828	1.64673	0.692161	ID=g36159;Name=g36159;biotype=other | ID=g36160;Name=VPS16;description=Vacuolar protein sorting 16 homolog (S. cerevisiae)
JAOEJA010000913.1_1592048_KoRV	JAOEJA010000913.1	1592048	0.140351	1.62398	0.23525	0.140351	1.75	0.353828	0.140351	1.61905	0.498002	0.131579	2	0.373697	0.140351	1.29231	0.677143	0.130435	1.61538	0.478492	0.140351	0.445055	0.260998	0.140351	0.170092	0.0198348	ID=g56485;Name=PPFIBP1;description=PTPRF interacting protein, binding protein 1 (liprin beta 1)
JAOEJA010000937.1_36954807_KoRV	JAOEJA010000937.1	36954807	0.0454545	2.64092	0.238581	0.0454545	0.567902	0.553562	0.0454545	0.999999	0.999999	0.0540541	0.766664	0.826655	0.0454545	0.485294	0.531834	0.0454545	0.45098	0.506295	0.0454545	0.228943	0.328475	0.0454545	0.0209453	0.0179066
JAOEJA010001224.1_2938130_PhaCinBeta	JAOEJA010001224.1	2938130	0.0877193	-1.81116	0.245396	0.0877193	1.32	0.69472	0.0877193	3.80952	0.0785719	0.108108	3.14284	0.165032	0.0877193	0.402778	0.28156	0.0652174	0.611111	0.592937	0.0877193	2.91666	0.133527	0.0877193	2.54052	0.268437	ID=g38710;Name=g38710;biotype=other
JAOEJA010000643.1_129831103_KoRV	JAOEJA010000643.1	129831103	0.0431034	2.34872	0.258501	0.0431034	0.0649351	0.0688083	0.0431034	0.335968	0.471268	0.0657895	0.177866	0.256245	0.0431034	0.148559	0.204712	0.0531915	0.0997783	0.126499	0.0431034	0.578125	0.63589	0.0431034	0.465558	0.521494	ID=g51914;Name=AKAP12;description=A kinase (PRKA) anchor protein 12
JAOEJA010000824.1_30792507_KoRV	JAOEJA010000824.1	30792507	0.0673077	2.1436	0.264101	0.0673077	1.16667	0.850907	0.0673077	2.17143	0.40558	0.0757576	1.99999	0.488636	0.0673077	0.658824	0.639673	0.0581395	0.823529	0.841044	0.0673077	0.369048	0.376469	0.0673077	0.129832	0.0432701	ID=g19859;Name=FAM71B;description=Protein of unknown function (DUF3699) | ID=g19858;Name=g19858;biotype=other | ID=g19857;Name=g19857;biotype=other
JAOEJA010000656.1_102559343_KoRV	JAOEJA010000656.1	102559343	0.0446429	-2.28054	0.268273	0.0446429	3.84615	0.242509	0.0446429	0.320158	0.452013	0.0135135	0.739631	0.856693	0.0446429	9.6	0.0511006	0.0555556	6.66665	0.102716	0.0446429	1.94872	0.490576	0.0446429	2.37472	0.449111
JAOEJA010000741.1_3057635_KoRV	JAOEJA010000741.1	3057635	0.132075	1.39611	0.272216	0.132075	0.300299	0.0621733	0.132075	0.137309	0.16656	0.147059	0.0778113	0.0889186	0.132075	0.684533	0.544073	0.159091	0.458844	0.233458	0.132075	0.309847	0.144044	0.132075	1.31706	0.701018
JAOEJA010000889.1_6373854_KoRV	JAOEJA010000889.1	6373854	0.0526316	2.16131	0.282509	0.0526316	0.821429	0.819824	0.0526316	0.82	0.863089	0.0540541	0.766664	0.826655	0.0526316	0.916667	0.924178	0.0543478	0.851852	0.868113	0.0526316	0.48	0.518854	0.0526316	0.0840462	0.0396815
JAOEJA010000514.1_87853714_KoRV	JAOEJA010000514.1	87853714	0.0689655	-1.81502	0.28387	0.0689655	7.58333	0.0669547	0.0689655	6.14286	0.0261356	0.0657895	14.8571	0.0240992	0.0689655	1.16471	0.846761	0.0425532	4.58824	0.202757	0.0689655	0.777778	0.77341	0.0689655	2.12188	0.43015	ID=g13939;Name=g13939;biotype=other | ID=g13940;Name=g13940;biotype=other
JAOEJA010001071.1_2254766_PhaCinBeta	JAOEJA010001071.1	2254766	0.037037	-2.58434	0.285783	0.037037	3	0.354936	0.037037	0.38222	0.528574	0.0135135	0.739631	0.856693	0.037037	7.71422	0.0873348	0.0465116	5.35714	0.162184	0.037037	2.84613	0.318429	0.037037	9.5316	0.145411
JAOEJA010000514.1_147057845_PhaCinBeta	JAOEJA010000514.1	147057845	0.132075	1.30255	0.289678	0.132075	0.878907	0.819675	0.132075	4.52436	0.0222769	0.185714	2.86487	0.123695	0.132075	0.120039	0.0484717	0.0930233	0.151261	0.0917	0.132075	0.182023	0.111964	0.132075	0.483083	0.336488	ID=g14450;Name=GIN1;description=Gypsy retrotransposon integrase 1
JAOEJA010001159.1_37046792_PhaCinBeta	JAOEJA010001159.1	37046792	0.107143	1.52297	0.29685	0.107143	3	0.133227	0.107143	4.52381	0.0392144	0.111111	6.11111	0.0360382	0.107143	0.875	0.846087	0.0777778	1.83333	0.4643	0.107143	1.33333	0.680963	0.107143	0.417228	0.243448
JAOEJA010000005.1_9926931_PhaCinBeta	JAOEJA010000005.1	9926931	0.294118	0.896944	0.31486	0.294118	0.464275	0.0762121	0.294118	0.890166	0.816776	0.352941	0.641145	0.392028	0.294118	0.431566	0.0950879	0.3	0.372803	0.06525	0.294118	0.68362	0.420541	0.294118	1.14795	0.780062	ID=g25011;Name=g25011;biotype=other
JAOEJA010000594.1_5478604_PhaCinBeta	JAOEJA010000594.1	5478604	0.0258621	-2.66318	0.316112	0.0258621	1.7931	0.641498	0.0258621	10.2222	0.0688886	0.0394737	5.77778	0.17204	0.0258621	0.247387	0.363494	0.0106383	0.430894	0.611883	0.0258621	1.21875	0.875262	0.0258621	0.600036	0.767988
JAOEJA010000824.1_24028161_KoRV	JAOEJA010000824.1	24028161	0.12931	-1.32954	0.319007	0.12931	0.692708	0.541803	0.12931	0.581197	0.521733	0.131579	0.527778	0.471775	0.12931	0.933333	0.91339	0.138298	0.791667	0.725979	0.12931	2.8875	0.092861	0.12931	1.54919	0.544056
JAOEJA010000726.1_2925434_KoRV	JAOEJA010000726.1	2925434	0.0865385	-1.66358	0.319154	0.0865385	0.434783	0.27962	0.0865385	0.191136	0.26883	0.0857143	0.166154	0.236919	0.0865385	1.03571	0.964043	0.104651	0.714285	0.668658	0.0865385	4.125	0.0628554	0.0865385	4.37028	0.151485
JAOEJA010001082.1_54357105_PhaCinBeta	JAOEJA010001082.1	54357105	0.1	1.46571	0.328533	0.1	0.47619	0.286476	0.1	1.98214	0.388024	0.135135	1.22448	0.803242	0.1	0.158824	0.0924005	0.0888889	0.168067	0.110925	0.1	0.47619	0.380542	0.1	0.498286	0.404698
JAOEJA010000061.1_355589_KoRV	JAOEJA010000061.1	355589	0.0431034	-1.45558	0.338348	0.0431034	2.82972	0.243631	0.0431034	5.90588	0.0624082	0.0526316	3.80443	0.0936924	0.0431034	0.64619	0.611893	0.0106383	4.23077	0.384787	0.0431034	1.31983	0.691352	0.0431034	1.87345	0.49832
JAOEJA010000383.1_61415336_KoRV	JAOEJA010000383.1	61415336	0.105263	-1.34302	0.371664	0.105263	0.800002	0.731026	0.105263	4.64283	0.0344078	0.148649	2.77776	0.177059	0.105263	0.124402	0.0550386	0.076087	0.175439	0.122029	0.105263	0.820511	0.789648	0.105263	0.369334	0.20497
JAOEJA010001090.1_23275883-23284345_PhaCinBeta	JAOEJA010001090.1	23275883	0.0517241	1.26789	0.387466	0.0517241	2.65042	0.28996	0.0517241	4.29622	0.056789	0.0657895	4.20922	0.121572	0.0517241	0.532481	0.482851	0.0212766	1.36842	0.828283	0.0517241	1.12717	0.862768	0.0517241	0.38651	0.256467	ID=g56833;Name=TMED7;description=Belongs to the EMP24 GP25L family
JAOEJA010000643.1_24467215_PhaCinBeta	JAOEJA010000643.1	24467215	0.0535714	-1.70691	0.396392	0.0535714	0.392857	0.30545	0.0535714	0.296703	0.420376	0.0555556	0.238095	0.350414	0.0535714	0.888889	0.89755	0.0652174	0.611111	0.592937	0.0535714	2.57143	0.280494	0.0535714	17.8051	0.0666128
JAOEJA010000639.1_11444211_KoRV	JAOEJA010000639.1	11444211	0.175439	0.851074	0.406842	0.175439	0.723253	0.484005	0.175439	1.89886	0.220962	0.223684	1.3882	0.546644	0.175439	0.331799	0.0892245	0.152174	0.374223	0.143587	0.175439	0.775053	0.628413	0.175439	1.07694	0.886534	ID=g58538;Name=PTPRT;description=Protein tyrosine phosphatase, receptor type, T
JAOEJA010000050.1_82163280_KoRV	JAOEJA010000050.1	82163280	0.0892857	-1.27561	0.415721	0.0892857	1.5	0.567764	0.0892857	4.44444	0.0558142	0.108108	3.83331	0.108321	0.0892857	0.426471	0.314644	0.0652174	0.67647	0.671581	0.0892857	3.6	0.077867	0.0892857	1.58442	0.571127
JAOEJA010000095.1_524707_PhaCinBeta	JAOEJA010000095.1	524707	0.112069	0.78641	0.431154	0.112069	0.293408	0.0575373	0.112069	0.849877	0.79168	0.171053	0.573941	0.381731	0.112069	0.230611	0.126129	0.117021	0.262066	0.105606	0.112069	0.276995	0.169175	0.112069	0.560424	0.316098
JAOEJA010000050.1_3375325_PhaCinBeta	JAOEJA010000050.1	3375325	0.0172414	2.56264	0.436223	0.0172414	0.866667	0.920806	0.0172414	0.791304	0.882519	0.0131579	0.768116	0.874533	0.0172414	1.94737	0.643968	0.0212766	1.36842	0.828283	0.0172414	0.451429	0.613706	0.0172414	0.0379935	0.0586836
JAOEJA010000741.1_80784758_KoRV	JAOEJA010000741.1	80784758	0.0363636	1.81704	0.443309	0.0363636	9.35306	0.140248	0.0363636	6.2857	0.0877741	0.0285714	17.699	0.0727768	0.0363636	1.83333	0.560477	0.0217391	7.16337	0.21211	0.0363636	0.239135	0.346448	0.0363636	0.112223	0.120237
JAOEJA010000659.1_19889096_KoRV	JAOEJA010000659.1	19889096	0.0803571	1.29366	0.456935	0.0803571	1.1	0.896368	0.0803571	1.39286	0.709905	0.0833333	1.375	0.739943	0.0803571	0.882353	0.870793	0.076087	0.970583	0.97122	0.0803571	0.266667	0.231985	0.0803571	0.111394	0.0295102
JAOEJA010000050.1_74055156_KoRV	JAOEJA010000050.1	74055156	0.0614035	-1.27854	0.482265	0.0614035	1.23077	0.798548	0.0614035	4.60713	0.0763979	0.0810811	3.42855	0.179734	0.0614035	0.27193	0.244107	0.0425532	0.421053	0.469098	0.0614035	3.79486	0.107047	0.0614035	2.4144	0.387277	ID=g36787;Name=C11orf74;description=Chromosome 11 open reading frame 74 | ID=g36788;Name=g36788;biotype=other
JAOEJA010000936.1_4553753_KoRV	JAOEJA010000936.1	4553753	0.0263158	1.79616	0.496388	0.0263158	1.72414	0.664073	0.0263158	10	0.0712436	0.0405405	5.55553	0.181347	0.0263158	0.24046	0.353768	0.0108696	0.414674	0.595742	0.0263158	5.19999	0.191101	0.0263158	0.791757	0.859826
JAOEJA010000115.1_43138019_KoRV	JAOEJA010000115.1	43138019	0.105263	-1.00963	0.509097	0.105263	0.875001	0.836886	0.105263	2.71429	0.173285	0.131579	2	0.373697	0.105263	0.329412	0.182065	0.0869565	0.411765	0.312093	0.105263	0.399999	0.27265	0.105263	0.210138	0.0620731	ID=g41344;Name=LONP2;description=ATP-dependent serine protease that mediates the selective degradation of misfolded and unassembled polypeptides in the peroxisomal matrix. Necessary for type 2 peroxisome targeting signal (PTS2)-containing protein processing and facilitates peroxisome matrix protein import. May indirectly regulate peroxisomal fatty acid beta-oxidation through degradation of the se…
JAOEJA010000824.1_18052335_PhaCinBeta	JAOEJA010000824.1	18052335	0.115385	0.968058	0.510927	0.115385	0.272727	0.078537	0.115385	0.132632	0.174854	0.125	0.102493	0.130091	0.115385	0.692308	0.622652	0.139535	0.461538	0.307017	0.115385	0.188811	0.128842	0.115385	0.540618	0.454107
JAOEJA010001082.1_53611433_KoRV	JAOEJA010001082.1	53611433	0.0614035	1.17629	0.518475	0.0614035	0.12069	0.0583038	0.0614035	0.257386	0.365596	0.0810811	0.157632	0.222267	0.0614035	0.27193	0.244107	0.0744681	0.184211	0.132853	0.0614035	0.127653	0.166987	0.0614035	2.03193	0.530835
JAOEJA010000514.1_146031075_KoRV	JAOEJA010000514.1	146031075	0.0267857	1.67174	0.522037	0.0267857	1.78571	0.644149	0.0267857	9.77778	0.0744524	0.0405405	5.55553	0.181347	0.0267857	0.252747	0.371239	0.0111111	0.436003	0.616904	0.0267857	1.15625	0.908323	0.0267857	0.811222	0.878973
JAOEJA010000225.1_1508805_PhaCinBeta	JAOEJA010000225.1	1508805	0.0363636	-1.47903	0.529622	0.0363636	0.82143	0.84971	0.0363636	0.391609	0.539202	0.0277778	0.408696	0.573707	0.0363636	2	0.50605	0.0454545	1.35294	0.773414	0.0363636	7.92855	0.0833299	0.0363636	7.51161	0.192419	ID=g27966;Name=CDKL4;description=Cyclin-dependent kinase-like 4
JAOEJA010000095.1_2645827_KoRV	JAOEJA010000095.1	2645827	0.0178571	-1.86521	0.554088	0.0178571	4.64912	0.328467	0.0178571	23.9474	0.0457454	0.027027	13.9625	0.0979932	0.0178571	0.364103	0.521117	0	NA	NA	0.0178571	2.6	0.508884	0.0178571	1.17179	0.936134
JAOEJA010000013.1_7912793_KoRV	JAOEJA010000013.1	7912793	0.0172414	-1.8855	0.557275	0.0172414	4.66102	0.327413	0.0172414	25	0.0428504	0.0263158	14.4737	0.0936924	0.0172414	0.356098	0.511711	0	NA	NA	0.0172414	2.5	0.525956	0.0172414	1.12996	0.947875
JAOEJA010000013.1_8932632_KoRV	JAOEJA010000013.1	8932632	0.0172414	-1.8855	0.557275	0.0172414	4.66102	0.327413	0.0172414	25	0.0428504	0.0263158	14.4737	0.0936924	0.0172414	0.356098	0.511711	0	NA	NA	0.0172414	2.5	0.525956	0.0172414	1.12996	0.947875	ID=g25337;Name=SH3KBP1;description=Src homology 3 domains
JAOEJA010000944.1_8362522_KoRV	JAOEJA010000944.1	8362522	0.0431034	1.01295	0.560686	0.0431034	1.22635	0.798543	0.0431034	4.5127	0.0917335	0.0657895	2.91515	0.216236	0.0431034	0.291256	0.310728	0.0212766	0.24878	0.377786	0.0431034	1.43508	0.651048	0.0431034	0.738656	0.733409	ID=g5247;Name=-;description=krueppel associated box
JAOEJA010000050.1_58989021_KoRV	JAOEJA010000050.1	58989021	0.0555556	1.09582	0.563467	0.0555556	0.846156	0.846759	0.0555556	4.99998	0.0730572	0.0833333	2.75	0.268881	0.0555556	0.126871	0.16751	0.0348837	0.173764	0.256837	0.0555556	1.21428	0.832851	0.0555556	1.03968	0.96978	ID=g36529;Name=NAV2;description=Neuron navigator 2
JAOEJA010001162.1_16298089_KoRV	JAOEJA010001162.1	16298089	0.0517241	1.09865	0.568663	0.0517241	0.857143	0.858167	0.0517241	5.5	0.058883	0.0789474	3	0.228795	0.0517241	0.121951	0.159143	0.0319149	0.170732	0.251408	0.0517241	1.23333	0.819396	0.0517241	0.489271	0.491917	ID=g30810;Name=GDF9;description=Growth differentiation factor 9
JAOEJA010000399.1_71232245_KoRV	JAOEJA010000399.1	71232245	0.1	0.875406	0.568723	0.1	2.92063	0.147482	0.1	5.27776	0.0250591	0.108108	6.38886	0.0303651	0.1	0.724999	0.666584	0.0681818	1.53333	0.627692	0.1	0.592591	0.538217	0.1	0.471857	0.355767	ID=g39469;Name=ABCB11;description=ATP-binding cassette, sub-family B (MDR TAP), member 11
JAOEJA010000932.1_2876107_PhaCinBeta	JAOEJA010000932.1	2876107	0.0350877	1.27954	0.574539	0.0350877	0.0793564	0.0945657	0.0350877	0.41095	0.560174	0.0540541	0.217528	0.319684	0.0350877	0.181602	0.260594	0.0434783	0.121957	0.166562	0.0350877	0.770832	0.827158	0.0350877	0.435868	0.504975
JAOEJA010000073.1_6990732_KoRV	JAOEJA010000073.1	6990732	0.0535714	1.06179	0.585136	0.0535714	4.61538	0.176452	0.0535714	5.25	0.0663163	0.0555556	9	0.0728087	0.0535714	0.888889	0.89755	0.0333333	2.66667	0.437087	0.0535714	0.425	0.451561	0.0535714	0.241935	0.16766	ID=g20995;Name=g20995;biotype=other | ID=g20996;Name=g20996;biotype=other
JAOEJA010000659.1_20927658_KoRV	JAOEJA010000659.1	20927658	0.105263	0.749108	0.585538	0.105263	0.895609	0.851976	0.105263	1.61173	0.49267	0.121622	1.36203	0.667119	0.105263	0.602998	0.459219	0.0957447	0.681927	0.584805	0.105263	0.775993	0.70956	0.105263	0.282173	0.0734378	ID=g2209;Name=g2209;biotype=other | ID=g2208;Name=g2208;biotype=other | ID=g2207;Name=ING2;description=Inhibitor of growth family, member 2
JAOEJA010000932.1_10881222_KoRV	JAOEJA010000932.1	10881222	0.0517241	1.04587	0.587346	0.0517241	1.85185	0.498049	0.0517241	5.5	0.058883	0.0657895	4.6875	0.122059	0.0517241	0.347368	0.350551	0.0319149	0.657895	0.740052	0.0517241	1.23333	0.819396	0.0517241	1.02518	0.980025
JAOEJA010000073.1_104899440_KoRV	JAOEJA010000073.1	104899440	0.0714286	-0.817878	0.588599	0.0714286	1.39608	0.632939	0.0714286	4.41924	0.0496368	0.0972222	3.34938	0.128716	0.0714286	0.279459	0.229103	0.0434783	0.403509	0.447464	0.0714286	1.33524	0.678069	0.0714286	0.836864	0.828405	ID=g23922;Name=DIXDC1;description=DIX domain containing 1 | ID=g23921;Name=g23921;biotype=other | ID=g23920;Name=DLAT;description=The pyruvate dehydrogenase complex catalyzes the overall conversion of pyruvate to acetyl-CoA and CO(2)
JAOEJA010000073.1_80744502_KoRV	JAOEJA010000073.1	80744502	0.0350877	-1.27511	0.591097	0.0350877	2.67857	0.406296	0.0350877	0.41095	0.560174	0.0135135	0.739631	0.856693	0.0350877	6.35293	0.120529	0.0434783	4.41176	0.214513	0.0350877	8.35713	0.0756445	0.0350877	9.38882	0.151423
JAOEJA010000002.1_18513120_KoRV	JAOEJA010000002.1	18513120	0.0267857	1.33191	0.621208	0.0267857	6.26316	0.232371	0.0267857	9.77778	0.0744524	0.0277778	13.4211	0.103534	0.0267857	0.894737	0.929536	0.0111111	3.92308	0.410402	0.0267857	0.324675	0.465231	0.0267857	0.959332	0.97507
JAOEJA010000379.1_3475542_KoRV	JAOEJA010000379.1	3475542	0.0431034	0.997096	0.636115	0.0431034	3.85185	0.241467	0.0431034	0.335968	0.471268	0.0131579	0.768116	0.874533	0.0431034	9.25	0.0545904	0.0531915	6.5	0.107307	0.0431034	4.17857	0.13821	0.0431034	2.53562	0.46077	ID=g63774;Name=LZTS1;description=tumor suppressor 1
JAOEJA010000548.1_25140727_KoRV	JAOEJA010000548.1	25140727	0.0471698	1.07711	0.642674	0.0471698	3.38462	0.291122	0.0471698	3.33333	0.224697	0.0454545	5.49997	0.184822	0.0471698	1.11111	0.912637	0.0348837	2.44444	0.479938	0.0471698	0.216301	0.310565	0.0471698	0.0355474	0.0391727
JAOEJA010000885.1_23795312_PhaCinBeta	JAOEJA010000885.1	23795312	0.185185	0.469895	0.649352	0.185185	1.12185	0.806731	0.185185	1.33536	0.591205	0.191176	1.33964	0.621627	0.185185	0.909403	0.843883	0.174419	1.00594	0.990597	0.185185	2.36117	0.0827475	0.185185	0.642908	0.384899	ID=g39674;Name=g39674;biotype=other
JAOEJA010001082.1_68340287_KoRV	JAOEJA010001082.1	68340287	0.0603448	-0.791661	0.662276	0.0603448	6.24	0.100822	0.0603448	4.03125	0.103122	0.0526316	9.75	0.0626916	0.0603448	1.5	0.620759	0.0425532	4.58824	0.202757	0.0603448	0.364583	0.368282	0.0603448	0.596616	0.578771
JAOEJA010000548.1_5496889_PhaCinBeta	JAOEJA010000548.1	5496889	0.0727273	-0.666434	0.665443	0.0727273	5.4363	0.116324	0.0727273	1.29766	0.737254	0.0416667	2.67097	0.335091	0.0727273	2.95337	0.140095	0.0681818	8.57143	0.0608089	0.0727273	0.978414	0.977563	0.0727273	0.664358	0.581912	ID=g57284;Name=DOCK8;description=Dedicator of cytokinesis 8
JAOEJA010000399.1_63212217_KoRV	JAOEJA010000399.1	63212217	0.0526316	0.799991	0.677339	0.0526316	5.2	0.14457	0.0526316	15	0.00500923	0.0675676	17.3333	0.0176677	0.0526316	0.336842	0.336581	0.0212766	1.36842	0.828283	0.0526316	1.2	0.842541	0.0526316	1.07354	0.943506
JAOEJA010000656.1_10082157_PhaCinBeta	JAOEJA010000656.1	10082157	0.0526316	-0.739798	0.704023	0.0526316	1.92308	0.472104	0.0526316	6.2857	0.0431143	0.0675676	5.35712	0.0946787	0.0526316	0.336842	0.336581	0.0319149	0.657895	0.740052	0.0526316	2.64285	0.265845	0.0526316	1.7214	0.613497
JAOEJA010000112.1_882310_KoRV	JAOEJA010000112.1	882310	0.127273	-0.415971	0.726341	0.127273	1.18914	0.744429	0.127273	0.856284	0.835732	0.114286	0.963733	0.963381	0.127273	1.30338	0.619638	0.130435	1.27817	0.66037	0.127273	3.07496	0.0504043	0.127273	1.17143	0.797404
JAOEJA010000518.1_103057995_PhaCinBeta	JAOEJA010000518.1	103057995	0.0689655	-0.576336	0.74186	0.0689655	1.53846	0.582318	0.0689655	0.202046	0.284186	0.0394737	0.304348	0.44384	0.0689655	3.88889	0.0867092	0.0851064	2.66667	0.220785	0.0689655	1.54286	0.585594	0.0689655	9.03743	0.083138	ID=g62216;Name=g62216;biotype=other
JAOEJA010000575.1_16684846_KoRV	JAOEJA010000575.1	16684846	0.0272727	0.855837	0.74583	0.0272727	7	0.205263	0.0272727	9.55555	0.0770981	0.027027	13.9625	0.097993	0.0272727	1.02941	0.981635	0.0113636	4.54286	0.362401	0.0272727	1.23333	0.867976	0.0272727	0.25681	0.358255	ID=g46900;Name=g46900;biotype=other
JAOEJA010000169.1_5694689_PhaCinBeta	JAOEJA010000169.1	5694689	0.0363636	0.731901	0.749991	0.0363636	2.88462	0.372366	0.0363636	18.8571	0.0162251	0.0555556	10.7143	0.0541018	0.0363636	0.18522	0.26649	0.0111111	0.436003	0.616909	0.0363636	0.729166	0.791143	0.0363636	0.536179	0.637761	ID=g17139;Name=g17139;biotype=other | ID=g17140;Name=g17140;biotype=other | ID=g17138;Name=g17138;biotype=other | ID=g17141;Name=g17141;biotype=other
JAOEJA010000073.1_128027567_KoRV	JAOEJA010000073.1	128027567	0.105263	-0.388171	0.770495	0.105263	1.27377	0.68612	0.105263	4.00386	0.0399198	0.135135	3.13733	0.108175	0.105263	0.351224	0.189694	0.0744681	0.488889	0.423952	0.105263	1.73634	0.365536	0.105263	0.992683	0.991695	ID=g24131;Name=FAT3;description=Laminin G domain
JAOEJA010000741.1_38904506_PhaCinBeta	JAOEJA010000741.1	38904506	0.0172414	-0.938128	0.770545	0.0172414	4.66102	0.327413	0.0172414	25	0.0428504	0.0263158	14.4737	0.0936924	0.0172414	0.356098	0.511711	0	NA	NA	0.0172414	2.5	0.525956	0.0172414	0.890329	0.954085	ID=g33979;Name=TMEM86B;description=YhhN family
JAOEJA010000383.1_8490763_KoRV	JAOEJA010000383.1	8490763	0.0344828	-0.623046	0.788062	0.0344828	9	0.146946	0.0344828	5	0.130583	0.0263158	14.4737	0.0936924	0.0344828	2	0.50544	0.0212766	7.43243	0.20371	0.0344828	2.6	0.360587	0.0344828	0.824296	0.862605
JAOEJA010000932.1_1494008_KoRV	JAOEJA010000932.1	1494008	0.0982143	0.368319	0.797646	0.0982143	0.0607143	0.0103533	0.0982143	0.35	0.343478	0.144737	0.17	0.114197	0.0982143	0.0646298	0.0634162	0.111111	0.0450416	0.0366559	0.0982143	0.923077	0.915308	0.0982143	0.77121	0.768597
JAOEJA010000656.1_45728595_KoRV	JAOEJA010000656.1	45728595	0.0526316	0.48563	0.800007	0.0526316	0.151724	0.0953688	0.0526316	0.271114	0.385568	0.0657895	0.177866	0.256245	0.0526316	0.366666	0.37596	0.0652174	0.244444	0.216349	0.0526316	0.437499	0.46656	0.0526316	1.4416	0.752091
JAOEJA010001127.1_15593423_KoRV	JAOEJA010001127.1	15593423	0.0263158	-0.649493	0.802104	0.0263158	7	0.205008	0.0263158	10	0.0712436	0.0263158	14.4737	0.0936924	0.0263158	0.999999	0.999999	0.0108696	4.46026	0.367705	0.0263158	1.1875	0.891494	0.0263158	0.378662	0.541974	ID=g49316;Name=g49316;biotype=other | ID=g49317;Name=g49317;biotype=other
JAOEJA010000050.1_71804751_KoRV	JAOEJA010000050.1	71804751	0.0263158	-0.649493	0.802104	0.0263158	7	0.20512	0.0263158	10	0.0715953	0.0263158	14.4737	0.0936924	0.0263158	1	1	0.0108696	4.45946	0.36792	0.0263158	1.1875	0.891555	0.0263158	0.378663	0.542034	ID=g36733;Name=ELF5;description=E74-like factor 5 (ets domain transcription factor)
JAOEJA010000922.1_51585332_PhaCinBeta	JAOEJA010000922.1	51585332	0.0344828	0.550801	0.812161	0.0344828	2.78571	0.387834	0.0344828	17.25	0.0192408	0.0526316	9.75	0.0626916	0.0344828	0.186992	0.268907	0.0106383	0.430894	0.611883	0.0344828	2.6	0.360587	0.0344828	0.555099	0.648326	ID=g9611;Name=FMN1;description=-
JAOEJA010000594.1_16518396_KoRV	JAOEJA010000594.1	16518396	0.0526316	0.454119	0.81536	0.0526316	0.888889	0.891375	0.0526316	5.37499	0.0616147	0.0789474	3	0.228795	0.0526316	0.128229	0.16943	0.0326087	0.179507	0.265165	0.0526316	2.92307	0.220799	0.0526316	1.28168	0.805572
JAOEJA010000937.1_725357_PhaCinBeta	JAOEJA010000937.1	725357	0.0818182	-0.364012	0.823549	0.0818182	1.14583	0.852389	0.0818182	0.162595	0.222527	0.0540541	0.217528	0.319683	0.0818182	3.17307	0.121011	0.102273	2.11538	0.322015	0.0818182	3.97726	0.0665429	0.0818182	1.8093	0.504736
JAOEJA010000937.1_26912218_KoRV	JAOEJA010000937.1	26912218	0.141509	0.246577	0.840035	0.141509	0.283235	0.0497151	0.141509	0.305349	0.269421	0.171429	0.210651	0.157759	0.141509	0.432036	0.223271	0.159091	0.323738	0.115641	0.141509	0.529242	0.354498	0.141509	0.909512	0.89388
JAOEJA010000383.1_85751772_KoRV	JAOEJA010000383.1	85751772	0.0982143	0.308894	0.840493	0.0982143	0.666667	0.548502	0.0982143	2.03571	0.369526	0.125	1.42857	0.668287	0.0982143	0.333333	0.19032	0.0869565	0.37037	0.257567	0.0982143	0.830357	0.804156	0.0982143	0.254069	0.0878274	ID=g47799;Name=KCNS1;description=Potassium voltage-gated channel, delayed-rectifier, subfamily S, member 1
JAOEJA010000937.1_50664742_PhaCinBeta	JAOEJA010000937.1	50664742	0.0535714	0.327537	0.848452	0.0535714	1.48174	0.619276	0.0535714	1.7944	0.459361	0.0555556	1.8158	0.489847	0.0535714	0.917565	0.912529	0.0444444	1.27778	0.815126	0.0535714	0.56165	0.569323	0.0535714	0.085948	0.0624798
JAOEJA010000514.1_117167473_KoRV	JAOEJA010000514.1	117167473	0.0350877	-0.370998	0.869629	0.0350877	2.88889	0.371213	0.0350877	1.43333	0.765211	0.0263158	2.6	0.513493	0.0350877	2.11764	0.471305	0.0326087	3.05882	0.37603	0.0350877	8.35713	0.0756445	0.0350877	2.26151	0.524923
JAOEJA010000185.1_44332844_KoRV	JAOEJA010000185.1	44332844	0.0689655	0.275867	0.871518	0.0689655	3	0.203587	0.0689655	12.2222	0.00323425	0.0921053	10.4167	0.0138523	0.0689655	0.233083	0.188723	0.0319149	0.657895	0.740052	0.0689655	0.777778	0.77341	0.0689655	0.633111	0.598605	ID=g43507;Name=g43507;biotype=other
JAOEJA010001095.1_5826945_KoRV	JAOEJA010001095.1	5826945	0.0892857	0.216893	0.889223	0.0892857	1.375	0.653673	0.0892857	3.71429	0.0862784	0.108108	3.14284	0.165032	0.0892857	0.426471	0.314644	0.0666667	0.647059	0.636688	0.0892857	0.979592	0.978379	0.0892857	0.53689	0.433131
JAOEJA010000399.1_21407765_KoRV	JAOEJA010000399.1	21407765	0.0517241	-0.258411	0.89347	0.0517241	5	0.154363	0.0517241	12.8571	0.00759022	0.0657895	14.8571	0.0240992	0.0517241	0.347368	0.350551	0.0212766	1.36842	0.828283	0.0517241	1.23333	0.819396	0.0517241	1.56579	0.677379
JAOEJA010000643.1_103254851_KoRV	JAOEJA010000643.1	103254851	0.0789474	-0.195897	0.903215	0.0789474	0.357143	0.177886	0.0789474	1.23809	0.808355	0.108108	0.740737	0.740619	0.0789474	0.190789	0.132121	0.076087	0.175439	0.122029	0.0789474	4.20453	0.055996	0.0789474	1.59719	0.618611	ID=g51696;Name=g51696;biotype=other
JAOEJA010000548.1_1080648_KoRV	JAOEJA010000548.1	1080648	0.0775862	0.180283	0.914539	0.0775862	3.64583	0.128577	0.0775862	1.26984	0.786644	0.0526316	2.77778	0.340978	0.0775862	2.83333	0.158738	0.0744681	4.16667	0.11207	0.0775862	2.21538	0.285521	0.0775862	8.79183	0.0829921	ID=g57242;Name=C9orf85;description=Chromosome 9 open reading frame 85
JAOEJA010000643.1_126147200_KoRV	JAOEJA010000643.1	126147200	0.0964912	-0.144547	0.915711	0.0964912	0.322624	0.10823	0.0964912	1.58505	0.504104	0.144737	0.91148	0.896887	0.0964912	0.0789887	0.0780697	0.0869565	0.0847994	0.0859786	0.0964912	3.31837	0.0661511	0.0964912	1.29026	0.738894
JAOEJA010001116.1_2086799_KoRV	JAOEJA010001116.1	2086799	0.0689655	0.110425	0.948287	0.0689655	3	0.203587	0.0689655	12.2222	0.00323425	0.0921053	10.4167	0.0138523	0.0689655	0.233083	0.188723	0.0319149	0.657895	0.740052	0.0689655	1.54286	0.585594	0.0689655	1.11374	0.905356
JAOEJA010000741.1_16882192_PhaCinBeta	JAOEJA010000741.1	16882192	0.0267857	-0.171429	0.950268	0.0267857	1.92593	0.60156	0.0267857	2.15	0.54797	0.0263158	2.6	0.513493	0.0267857	1.05882	0.963806	0.0222222	1.52941	0.769	0.0267857	0.354839	0.501498	0.0267857	0.040999	0.0626616
JAOEJA010001092.1_3907738_PhaCinBeta	JAOEJA010001092.1	3907738	0.0648148	-0.0585462	0.974726	0.0648148	1.3913	0.685496	0.0648148	5.12499	0.0607159	0.0833333	4	0.138337	0.0648148	0.294117	0.274657	0.0444444	0.470588	0.528372	0.0648148	1.76784	0.489739	0.0648148	0.471734	0.412057
JAOEJA010000050.1_39486992_KoRV	JAOEJA010000050.1	39486992	0.0603448	-0.0422976	0.978552	0.0603448	1.97561	0.3922	0.0603448	5.0583	0.044063	0.0789474	4.30762	0.100188	0.0603448	0.359202	0.327043	0.0319149	0.657895	0.740052	0.0603448	0.447859	0.436637	0.0603448	0.605964	0.53852	ID=g35985;Name=g35985;biotype=other
JAOEJA010000643.1_3697700_KoRV	JAOEJA010000643.1	3697700	0.481481	-0.00566978	0.995103	0.481481	2.78688	0.035174	0.481481	0.634414	0.401491	0.385714	1.21669	0.751159	0.481481	4.8956	0.00624974	0.5	5.14027	0.0104536	0.481481	0.733109	0.511889	0.481481	1.44726	0.461193	ID=g50939;Name=SLC29A1;description=Nucleoside transporter

## Sheet: Data7
Supplementary Data 7. Annotation of enKoRV-A SNPs. RAF= reference allele frequency, AAF= alternative allele frequency.
Position	Reference allele	Alternative allele	Gene	Consequence	Impact	RAF (All)	AAF (All)	AAF (San Diego)	AAF (Queensland)	AAF (New South Wales)	AAF (Victoria )
430	T	A	5'LTR	Unknown	MODIFIER;	0.98494	0.0150602	0	0	0	0.1
446	C	T	5'LTR	Unknown	MODIFIER;	0.993976	0.0060241	0.010989	0	0	0
456	G	T	5'LTR	Unknown	MODIFIER;	0.996988	0.00301205	0.00549451	0	0	0
463	T	A	5'LTR	Unknown	MODIFIER;	0.996988	0.00301205	0.00549451	0	0	0
477	A	T	5'LTR	Unknown	MODIFIER;	0.38253	0.61747	0.5	0.5	0.88	0.9
491	A	T	5'LTR	Unknown	MODIFIER;	0.86747	0.13253	0.120879	0.06	0.18	0.2
492	T	C	5'LTR	Unknown	MODIFIER;	0.731928	0.268072	0.401099	0.28	0.04	0
494	G	A	5'LTR	Unknown	MODIFIER;	0.963855	0.0361446	0	0	0	0.24
500	T	C	5'LTR	Unknown	MODIFIER;	0.990964	0.00903615	0.0164835	0	0	0
501	T	A	5'LTR	Unknown	MODIFIER;	0.990964	0.00903615	0.0164835	0	0	0
520	G	A	gag-pol;	upstream_gene_variant;	MODIFIER;	0.996988	0.00301205	0	0	0	0.02
524	TC	T	gag-pol;	upstream_gene_variant;	MODIFIER;	0.996988	0.00301205	0.00549451	0	0	0
531	T	C	gag-pol;	upstream_gene_variant;	MODIFIER;	0.996988	0.00301205	0.00549451	0	0	0
580	G	A	gag-pol;	upstream_gene_variant;	MODIFIER;	0.990964	0.00903615	0.010989	0	0.02	0
589	A	G	gag-pol;	upstream_gene_variant;	MODIFIER;	0.996988	0.00301205	0.00549451	0	0	0
594	C	T	gag-pol;	upstream_gene_variant;	MODIFIER;	0.993976	0.0060241	0.010989	0	0	0
611	C	T	gag-pol;	upstream_gene_variant;	MODIFIER;	0.981928	0.0180723	0.0164835	0	0	0.06
618	T	C	gag-pol;	upstream_gene_variant;	MODIFIER;	0.996988	0.00301205	0.00549451	0	0	0
619	C	A	gag-pol;	upstream_gene_variant;	MODIFIER;	0.993976	0.0060241	0.010989	0	0	0
621	G	A	gag-pol;	upstream_gene_variant;	MODIFIER;	0.993976	0.0060241	0.010989	0	0	0
628	T	A	gag-pol;	upstream_gene_variant;	MODIFIER;	0.996988	0.00301205	0.00549451	0	0	0
652	T	C	gag-pol;	upstream_gene_variant;	MODIFIER;	0.996988	0.00301205	0.00549451	0	0	0
653	T	A	gag-pol;	upstream_gene_variant;	MODIFIER;	0.996988	0.00301205	0.00549451	0	0	0
656	A	G	gag-pol;	upstream_gene_variant;	MODIFIER;	0.996988	0.00301205	0.00549451	0	0	0
690	C	T	gag-pol;	upstream_gene_variant;	MODIFIER;	0.98494	0.0150602	0.0274725	0	0	0
755	CA	C	gag-pol;	upstream_gene_variant;	MODIFIER;	0.993976	0.0060241	0.010989	0	0	0
760	GA	G	gag-pol;	upstream_gene_variant;	MODIFIER;	0.993976	0.0060241	0.010989	0	0	0
783	C	T	gag-pol;	upstream_gene_variant;	MODIFIER;	0.638554	0.361446	0.5	0.5	0.08	0
786	C	T	gag-pol;	upstream_gene_variant;	MODIFIER;	0.993976	0.0060241	0.010989	0	0	0
787	A	G	gag-pol;	upstream_gene_variant;	MODIFIER;	0.993976	0.0060241	0.010989	0	0	0
790	GCA	G	gag-pol;	upstream_gene_variant;	MODIFIER;	0.996988	0.00301205	0.00549451	0	0	0
792	A	AGTG	gag-pol;	upstream_gene_variant;	MODIFIER;	0.996988	0.00301205	0.00549451	0	0	0
804	T	C	gag-pol;	upstream_gene_variant;	MODIFIER;	0.909639	0.0903614	0.10989	0.2	0	0
806	T	TC	gag-pol;	upstream_gene_variant;	MODIFIER;	0.996988	0.00301205	0.00549451	0	0	0
809	T	G	gag-pol;	upstream_gene_variant;	MODIFIER;	0.996988	0.00301205	0.00549451	0	0	0
810	G	GT	gag-pol;	upstream_gene_variant;	MODIFIER;	0.996988	0.00301205	0.00549451	0	0	0
827	G	A	gag-pol;	upstream_gene_variant;	MODIFIER;	0.653614	0.346386	0.489011	0.48	0.04	0
843	C	T	gag-pol;	upstream_gene_variant;	MODIFIER;	0.966867	0.0331325	0	0	0	0.22
897	A	ACTTTTTTTTT	gag-pol;	upstream_gene_variant;	MODIFIER;	0.996988	0.00301205	0	0	0	0.02
931	A	G	gag-pol; env;	upstream_gene_variant; upstream_gene_variant;	MODIFIER; MODIFIER;	0.930723	0.0692771	0.0824176	0	0.16	0
940	G	A	gag-pol; env;	upstream_gene_variant; upstream_gene_variant;	MODIFIER; MODIFIER;	0.981928	0.0180723	0	0	0	0.12
968	G	A	gag-pol; env;	upstream_gene_variant; upstream_gene_variant;	MODIFIER; MODIFIER;	0.996988	0.00301205	0	0	0	0.02
987	G	A	gag-pol; env;	synonymous_variant; upstream_gene_variant;	LOW; MODIFIER;	0.954819	0.0451807	0	0	0	0.3
991	C	T	gag-pol; env;	missense_variant; upstream_gene_variant;	MODERATE; MODIFIER;	0.912651	0.0873494	0.0164835	0	0.02	0.5
993	T	C	gag-pol; env;	synonymous_variant; upstream_gene_variant;	LOW; MODIFIER;	0.975904	0.0240964	0	0	0	0.16
1035	G	A	gag-pol; env;	synonymous_variant; upstream_gene_variant;	LOW; MODIFIER;	0.849398	0.150602	0.175824	0	0.36	0
1060	A	G	gag-pol; env;	missense_variant; upstream_gene_variant;	MODERATE; MODIFIER;	0.996988	0.00301205	0.00549451	0	0	0
1069	A	G	gag-pol; env;	missense_variant; upstream_gene_variant;	MODERATE; MODIFIER;	0.960843	0.0391566	0	0	0	0.26
1108	A	G	gag-pol; env;	missense_variant; upstream_gene_variant;	MODERATE; MODIFIER;	0.409639	0.590361	0.5	0.62	0.6	0.88
1171	G	A	gag-pol; env;	missense_variant; upstream_gene_variant;	MODERATE; MODIFIER;	0.981928	0.0180723	0	0	0	0.12
1211	A	C	gag-pol; env;	missense_variant; upstream_gene_variant;	MODERATE; MODIFIER;	0.99697	0.0030303	0.00549451	0	0	0
1226	A	G	gag-pol; env;	missense_variant; upstream_gene_variant;	MODERATE; MODIFIER;	0.99697	0.0030303	0.00549451	0	0	0
1235	C	T	gag-pol; env;	missense_variant; upstream_gene_variant;	MODERATE; MODIFIER;	0.996988	0.00301205	0	0	0	0.02
1240	AGC	A	gag-pol; env;	frameshift_variant; upstream_gene_variant;	HIGH; MODIFIER;	0.996988	0.00301205	0.00549451	0	0	0
1262	CCTT	C	gag-pol; env;	inframe_deletion; upstream_gene_variant;	MODERATE; MODIFIER;	0.996988	0.00301205	0.00549451	0	0	0
1313	C	CG	gag-pol; env;	frameshift_variant; upstream_gene_variant;	HIGH; MODIFIER;	0.942771	0.0572289	0	0	0	0.38
1321	A	G	gag-pol; env;	missense_variant; upstream_gene_variant;	MODERATE; MODIFIER;	0.960843	0.0391566	0	0	0	0.26
1404	G	A	gag-pol; env;	synonymous_variant; upstream_gene_variant;	LOW; MODIFIER;	0.442675	0.557325	0.489011	0.3	0.86	0.875
1809	G	A	gag-pol; env;	synonymous_variant; upstream_gene_variant;	LOW; MODIFIER;	0.606667	0.393333	0.489011	0.5	0.08	0
1988	C	T	gag-pol; env;	missense_variant; upstream_gene_variant;	MODERATE; MODIFIER;	0.996667	0.00333333	0.00549451	0	0	0
2002	G	A	gag-pol; env;	missense_variant; upstream_gene_variant;	MODERATE; MODIFIER;	0.996667	0.00333333	0.00549451	0	0	0
2166	A	G	gag-pol; env;	synonymous_variant; upstream_gene_variant;	LOW; MODIFIER;	0.606667	0.393333	0.483516	0.5	0.1	0
2204	T	A	gag-pol; env;	missense_variant; upstream_gene_variant;	MODERATE; MODIFIER;	0.993333	0.00666667	0	0	0	0.111111
2436	A	G	gag-pol; env;	synonymous_variant; upstream_gene_variant;	LOW; MODIFIER;	0.993333	0.00666667	0	0	0	0.111111
2676	A	G	gag-pol; env;	synonymous_variant; upstream_gene_variant;	LOW; MODIFIER;	0.943333	0.0566667	0.010989	0	0.3	0
3093	A	G	gag-pol; env;	synonymous_variant; upstream_gene_variant;	LOW; MODIFIER;	0.956667	0.0433333	0	0	0	0.722222
4032	T	C	gag-pol; env;	synonymous_variant; upstream_gene_variant;	LOW; MODIFIER;	0.963333	0.0366667	0	0	0	0.611111
4038	C	T	gag-pol; env;	synonymous_variant; upstream_gene_variant;	LOW; MODIFIER;	0.89	0.11	0.10989	0	0.26	0
4101	G	A	gag-pol; env;	synonymous_variant; upstream_gene_variant;	LOW; MODIFIER;	0.96	0.04	0	0	0	0.666667
4514	A	C	gag-pol; env;	missense_variant; upstream_gene_variant;	MODERATE; MODIFIER;	0.823333	0.176667	0.225275	0.06	0.18	0
4746	A	G	gag-pol; env;	synonymous_variant; upstream_gene_variant;	LOW; MODIFIER;	0.993333	0.00666667	0	0	0	0.111111
4802	G	GA	gag-pol; env;	frameshift_variant; upstream_gene_variant;	HIGH; MODIFIER;	0.96	0.04	0	0	0	0.666667
4867	T	C	gag-pol; env;	missense_variant; upstream_gene_variant;	MODERATE; MODIFIER;	0.996667	0.00333333	0	0	0	0.0555556
5207	G	A	gag-pol; env;	missense_variant; upstream_gene_variant;	MODERATE; MODIFIER;	0.94	0.06	0	0	0.32	0.111111
6775	G	A	gag-pol; env;	downstream_gene_variant; synonymous_variant;	MODIFIER; LOW;	0.996667	0.00333333	0.00549451	0	0	0
6778	A	G	gag-pol; env;	downstream_gene_variant; synonymous_variant;	MODIFIER; LOW;	0.996667	0.00333333	0.00549451	0	0	0
6785	A	G	gag-pol; env;	downstream_gene_variant; missense_variant;	MODIFIER; MODERATE;	0.996667	0.00333333	0.00549451	0	0	0
6797	C	G	gag-pol; env;	downstream_gene_variant; missense_variant;	MODIFIER; MODERATE;	0.996667	0.00333333	0.00549451	0	0	0
6798	C	T	gag-pol; env;	downstream_gene_variant; missense_variant;	MODIFIER; MODERATE;	0.996667	0.00333333	0.00549451	0	0	0
6800	A	G	gag-pol; env;	downstream_gene_variant; missense_variant;	MODIFIER; MODERATE;	0.996667	0.00333333	0.00549451	0	0	0
6807	C	T	gag-pol; env;	downstream_gene_variant; missense_variant;	MODIFIER; MODERATE;	0.996667	0.00333333	0.00549451	0	0	0
6813	C	T	gag-pol; env;	downstream_gene_variant; missense_variant;	MODIFIER; MODERATE;	0.996667	0.00333333	0.00549451	0	0	0
6814	C	T	gag-pol; env;	downstream_gene_variant; synonymous_variant;	MODIFIER; LOW;	0.996667	0.00333333	0.00549451	0	0	0
6832	C	A	gag-pol; env;	downstream_gene_variant; synonymous_variant;	MODIFIER; LOW;	0.996667	0.00333333	0.00549451	0	0	0
6971	A	T	gag-pol; env;	downstream_gene_variant; missense_variant;	MODIFIER; MODERATE;	0.986667	0.0133333	0.021978	0	0	0
6981	A	G	gag-pol; env;	downstream_gene_variant; missense_variant;	MODIFIER; MODERATE;	0.993333	0.00666667	0.010989	0	0	0
6998	A	C	gag-pol; env;	downstream_gene_variant; missense_variant;	MODIFIER; MODERATE;	0.996732	0.00326797	0.00549451	0	0	0
7009	C	T	gag-pol; env;	downstream_gene_variant; synonymous_variant;	MODIFIER; LOW;	0.996988	0.00301205	0.00549451	0	0	0
7165	C	T	gag-pol; env;	downstream_gene_variant; synonymous_variant;	MODIFIER; LOW;	0.996988	0.00301205	0.00549451	0	0	0
7171	C	A	gag-pol; env;	downstream_gene_variant; synonymous_variant;	MODIFIER; LOW;	0.993976	0.0060241	0.010989	0	0	0
7175	C	A	gag-pol; env;	downstream_gene_variant; missense_variant;	MODIFIER; MODERATE;	0.996988	0.00301205	0	0	0	0.02
7181	A	G	gag-pol; env;	downstream_gene_variant; missense_variant;	MODIFIER; MODERATE;	0.993976	0.0060241	0.010989	0	0	0
7182	C	T	gag-pol; env;	downstream_gene_variant; missense_variant;	MODIFIER; MODERATE;	0.993976	0.0060241	0.010989	0	0	0
7227	T	C	gag-pol; env;	downstream_gene_variant; missense_variant;	MODIFIER; MODERATE;	0.996988	0.00301205	0	0	0	0.02
7234	T	C	gag-pol; env;	downstream_gene_variant; synonymous_variant;	MODIFIER; LOW;	0.996988	0.00301205	0	0	0	0.02
7256	G	A	gag-pol; env;	downstream_gene_variant; missense_variant;	MODIFIER; MODERATE;	0.996988	0.00301205	0.00549451	0	0	0
7344	GGGTCGCAGCA	G	gag-pol; env;	downstream_gene_variant; frameshift_variant;	MODIFIER; HIGH;	0.993976	0.0060241	0	0	0	0.04
7412	T	C	gag-pol; env;	downstream_gene_variant; synonymous_variant;	MODIFIER; LOW;	0.993976	0.0060241	0.010989	0	0	0
7426	G	A	gag-pol; env;	downstream_gene_variant; synonymous_variant;	MODIFIER; LOW;	0.993976	0.0060241	0.010989	0	0	0
7429	T	C	gag-pol; env;	downstream_gene_variant; synonymous_variant;	MODIFIER; LOW;	0.960843	0.0391566	0.0274725	0	0.16	0
7491	C	A	gag-pol; env;	downstream_gene_variant; missense_variant;	MODIFIER; MODERATE;	0.972892	0.0271084	0	0	0	0.18
7498	G	T	gag-pol; env;	downstream_gene_variant; synonymous_variant;	MODIFIER; LOW;	0.996988	0.00301205	0.00549451	0	0	0
7570	C	A	gag-pol; env;	downstream_gene_variant; synonymous_variant;	MODIFIER; LOW;	0.996988	0.00301205	0.00549451	0	0	0
7594	T	C	gag-pol; env;	downstream_gene_variant; synonymous_variant;	MODIFIER; LOW;	0.996988	0.00301205	0.00549451	0	0	0
7736	G	A	gag-pol; env;	downstream_gene_variant; missense_variant;	MODIFIER; MODERATE;	0.987952	0.0120482	0	0	0	0.08
7834	A	G	gag-pol; env;	downstream_gene_variant; synonymous_variant;	MODIFIER; LOW;	0.996988	0.00301205	0.00549451	0	0	0
7854	GGCACAAGTACCAGACCCTA	G	gag-pol; env;	downstream_gene_variant; frameshift_variant;	MODIFIER; HIGH;	0.996988	0.00301205	0	0	0	0.02
7891	T	C	gag-pol; env;	downstream_gene_variant; synonymous_variant;	MODIFIER; LOW;	0.650602	0.349398	0.494505	0.48	0.04	0
7898	T	A	3'LTR	Unknown	MODIFIER;	0.996988	0.00301205	0.00549451	0	0	0
7977	G	A	3'LTR	Unknown	MODIFIER;	0.762048	0.237952	0.0604396	0	0.36	1
8020	G	A	3'LTR	Unknown	MODIFIER;	0.957317	0.0426829	0	0	0	0.304348

## Sheet: Data8
Supplementary Data 8. Contigs linked to sex chromosomes assigned by SATC v1. P-values were obtained from two-sided Welch’s two-sample t-tests, comparing mean values between groups. P-values were not corrected for multiple testing.
Contig	Contig length	X	Abnormal sex linked	p-value	Homogametic median	Heterogametic median
JAOEJA010000643.1	232027266	False	False	0.4	1	1
JAOEJA010000073.1	163929647	False	False	0.42	0.99	1
JAOEJA010000514.1	148207177	False	False	0.07	1.02	1.01
JAOEJA010000656.1	120429091	False	False	0.91	1.01	1.01
JAOEJA010000518.1	105868310	False	False	0.27	0.98	0.98
JAOEJA010000383.1	98903024	False	False	0.42	1.02	1.01
JAOEJA010000937.1	97819881	False	False	0.83	1.03	1.03
JAOEJA010001159.1	96526409	False	False	0.35	0.98	0.98
JAOEJA010000050.1	90318065	False	False	0.59	1	1
JAOEJA010000741.1	84502809	False	False	0.61	1.01	1.01
JAOEJA010000399.1	77559673	False	False	0.06	1.03	1.02
JAOEJA010001082.1	71204440	False	False	0.21	1.04	1.04
JAOEJA010000185.1	59968317	False	False	0.09	0.97	1.02
JAOEJA010000922.1	58792183	False	False	0.95	1.01	1.01
JAOEJA010000115.1	54319948	False	False	0.72	0.99	0.99
JAOEJA010001090.1	53506377	False	False	0.44	1.01	1
JAOEJA010000884.1	48800306	False	False	0.54	1.02	1.01
JAOEJA010000468.1	45170564	False	False	0.24	1.01	1.01
JAOEJA010000825.1	44549026	False	False	0.27	1.01	1.01
JAOEJA010000701.1	42333611	False	False	0.07	0.99	0.99
JAOEJA010000040.1	40364572	False	False	0.08	0.99	1
JAOEJA010000659.1	40280395	False	False	0.74	1.01	1.01
JAOEJA010000795.1	39776535	False	False	0.09	0.96	0.97
JAOEJA010000639.1	39561200	False	False	0.71	0.98	0.99
JAOEJA010000042.1	36603981	False	False	0.03	0.97	0.97
JAOEJA010000594.1	36488540	False	False	0.11	1.03	1.03
JAOEJA010000824.1	33769979	False	False	0.19	1.03	1.02
JAOEJA010000215.1	30145795	False	False	0.55	0.99	1
JAOEJA010001161.1	28420939	False	False	0.8	0.99	0.99
JAOEJA010000885.1	28348017	False	False	0.73	1.03	1.02
JAOEJA010001068.1	28312554	False	False	0.94	0.98	0.98
JAOEJA010000936.1	27999622	False	False	0.6	1.03	1.03
JAOEJA010000548.1	27983675	False	False	0.74	1.01	1.01
JAOEJA010000005.1	27008996	False	False	0.28	1.06	1.06
JAOEJA010000169.1	25858483	False	False	0.14	0.92	0.93
JAOEJA010001092.1	25036195	False	False	0.79	1.01	1
JAOEJA010000002.1	24745737	False	False	0.18	1.02	1.01
JAOEJA010001255.1	23880584	False	False	0.13	0.98	0.98
JAOEJA010001127.1	22943251	False	False	0.67	1.01	1.01
JAOEJA010001327.1	22754791	False	False	0.14	1.03	1.02
JAOEJA010000279.1	22144309	False	False	0.77	1.01	1.01
JAOEJA010000605.1	21973850	False	False	0.51	1	0.99
JAOEJA010000432.1	21459491	False	False	0.57	1.01	1
JAOEJA010000001.1	20139645	False	False	0.38	1.13	1.12
JAOEJA010001162.1	19323871	False	False	0.7	0.99	0.99
JAOEJA010001095.1	18525512	False	False	0.6	1.07	1.06
JAOEJA010000655.1	18405349	False	False	0.12	1.02	1.01
JAOEJA010001160.1	17853633	False	False	0.89	0.99	0.99
JAOEJA010000849.1	17671254	False	False	0.17	1.03	1.02
JAOEJA010001108.1	17665574	False	False	0.47	1.01	1.01
JAOEJA010001157.1	17631006	False	False	0.16	0.97	0.98
JAOEJA010000575.1	17257691	False	False	0.17	1.06	1.06
JAOEJA010000517.1	16979961	False	False	0.96	0.99	0.98
JAOEJA010001116.1	16776235	False	False	0.16	1.04	1.03
JAOEJA010000932.1	16225464	False	False	0.55	0.96	0.96
JAOEJA010001073.1	16089795	False	False	0.92	1	1
JAOEJA010000168.1	15387426	False	False	0.35	0.89	0.9
JAOEJA010000103.1	15314416	False	False	0.55	1.01	1.01
JAOEJA010000045.1	15287159	False	True	0	0.96	0.65
JAOEJA010000893.1	15286370	False	False	0.23	0.98	0.98
JAOEJA010000463.1	14678308	False	False	0.75	1.01	1.01
JAOEJA010001034.1	14404606	False	False	0.36	1.04	1.03
JAOEJA010000856.1	13846294	True	False	0	0.98	0.5
JAOEJA010000225.1	13717750	False	False	0.76	1.06	1.05
JAOEJA010001284.1	12984896	False	False	0.43	1.03	1.02
JAOEJA010000112.1	12421803	False	False	0.35	1	1
JAOEJA010000095.1	12346031	True	False	0	0.98	0.5
JAOEJA010001154.1	11700633	False	False	0.03	0.93	0.94
JAOEJA010000077.1	11237151	False	False	0.45	1.03	1.03
JAOEJA010001333.1	10347158	False	False	0.82	1.01	1.01
JAOEJA010000944.1	10343736	False	False	0.38	0.95	0.96
JAOEJA010000280.1	10085479	False	False	0.59	0.99	0.99
JAOEJA010000013.1	9760494	False	False	0.01	1.44	1.47
JAOEJA010000096.1	9675550	True	False	0	0.96	0.49
JAOEJA010000379.1	9535914	False	False	0.06	0.98	0.99
JAOEJA010001071.1	8987332	False	False	0.8	1	1.01
JAOEJA010001312.1	8825179	False	False	0.12	1.05	1.05
JAOEJA010000830.1	8470734	False	False	0.01	1.05	1.04
JAOEJA010000889.1	8440244	False	False	0.85	1.04	1.04
JAOEJA010000097.1	8424364	False	False	0.72	1	1
JAOEJA010000595.1	8094466	False	False	0.88	1.07	1.07
JAOEJA010001324.1	8044069	False	False	0.63	1.03	1.02
JAOEJA010000828.1	8008256	False	False	0.05	1.03	1.02
JAOEJA010000832.1	7557913	False	False	0.15	1.03	1.03
JAOEJA010000660.1	7416086	False	False	0.33	1.01	1.01
JAOEJA010000876.1	7214706	False	False	0.48	0.95	0.95
JAOEJA010000489.1	7188496	False	False	0.12	1.03	1.03
JAOEJA010000141.1	6869053	True	False	0	0.92	0.48
JAOEJA010001325.1	6792037	False	False	0.53	1.01	1
JAOEJA010000216.1	6420338	False	False	0.18	1	1
JAOEJA010000913.1	6323766	False	False	0.79	1.01	1.01
JAOEJA010001224.1	6197079	False	False	0.12	1.02	1.02
JAOEJA010000525.1	6158736	False	False	0.29	1.03	1.02
JAOEJA010001153.1	5227490	False	False	0.48	1.03	1.02
JAOEJA010000601.1	4825340	False	False	0.75	1.02	1.02
JAOEJA010001248.1	4777205	False	False	0.81	1.01	1.01
JAOEJA010001005.1	4624030	True	False	0	0.91	0.47
JAOEJA010000007.1	4215274	False	False	0.07	1.7	1.73
JAOEJA010001129.1	3999695	False	False	0.48	1.04	1.03
JAOEJA010000726.1	3782748	False	False	0.72	1.02	1.01
JAOEJA010000061.1	3347791	False	True	0	0.97	0.57
JAOEJA010000170.1	3089258	False	False	0.46	0.97	0.98
JAOEJA010000064.1	3010308	False	False	0.42	1.01	1
JAOEJA010000117.1	2596256	False	False	0.66	0.98	1.01
JAOEJA010000941.1	2479708	False	False	0.39	0.94	0.95
JAOEJA010000416.1	2433041	True	False	0	0.96	0.49
JAOEJA010000006.1	2251790	False	False	0.11	1.06	1.06
JAOEJA010000058.1	2246305	True	False	0	1.17	0.6
JAOEJA010000945.1	2230353	False	False	0.48	0.95	0.97
JAOEJA010000600.1	2133317	False	False	0.47	1.07	1.07
JAOEJA010000648.1	1927607	False	False	0.1	1.05	1.04
JAOEJA010000138.1	1718628	False	True	0	1.57	1.04
JAOEJA010001117.1	1584436	False	False	0.19	1.04	1.04
JAOEJA010000987.1	1454715	False	False	0.97	0.92	0.92
JAOEJA010000071.1	1401115	False	False	0.71	1.1	1.11
JAOEJA010000228.1	1351784	False	False	0.43	0.92	0.92
JAOEJA010000262.1	1150297	False	False	0.45	1.09	1.03
JAOEJA010000813.1	1082850	True	False	0	0.98	0.5
JAOEJA010000854.1	958678	False	False	0.95	1.03	1.03
JAOEJA010000497.1	820700	False	True	0	0.86	0.65
JAOEJA010000547.1	776711	False	False	0.61	1.36	1.4
JAOEJA010000593.1	763160	False	False	0.87	1.46	1.45
JAOEJA010000312.1	718597	False	False	0.79	1.28	1.25
JAOEJA010000752.1	714287	False	False	0.91	0.79	0.77
JAOEJA010000812.1	713275	True	False	0	1.19	0.59
JAOEJA010000171.1	707315	False	False	0.27	1.03	1.04
JAOEJA010000220.1	671143	False	False	0.16	0.99	1.01
JAOEJA010000603.1	602299	False	False	0.48	1.05	1.04
JAOEJA010000083.1	575873	False	False	0.48	0.43	0.47
JAOEJA010000336.1	566405	False	False	0.43	0.76	0.86
JAOEJA010000350.1	545039	False	False	0.58	1.8	1.74
JAOEJA010000881.1	535999	False	False	0.37	0.99	0.98
JAOEJA010000502.1	521106	False	False	0.02	0.47	0.1
JAOEJA010000094.1	520623	False	False	0.63	0.97	0.88
JAOEJA010000787.1	516367	False	False	0.61	0.45	0.23
JAOEJA010000139.1	500182	True	False	0	0.91	0.47
JAOEJA010001021.1	486191	True	False	0	1.03	0.53
JAOEJA010001063.1	477139	True	False	0	1.06	0.53
JAOEJA010001313.1	470884	False	False	0.01	1.17	1.15
JAOEJA010000909.1	468703	False	False	0.14	1.14	1.18
JAOEJA010000271.1	462568	False	True	0	1.71	0.86
JAOEJA010000609.1	447360	False	False	0.97	1.3	1.34
JAOEJA010000384.1	445183	False	False	0.38	1.89	1.96
JAOEJA010000249.1	439958	True	False	0	1.16	0.59
JAOEJA010000226.1	429969	False	False	0.1	0.29	0.29
JAOEJA010000592.1	421167	False	True	0	0.95	0.7
JAOEJA010000111.1	415221	False	False	0.42	1.99	2.1
JAOEJA010000376.1	408616	False	True	0	1.02	1.89
JAOEJA010001321.1	401630	False	False	0.63	0.95	0.96
JAOEJA010000754.1	396228	False	False	0.74	0.84	0.84
JAOEJA010000059.1	383445	True	False	0	1.24	0.63
JAOEJA010000310.1	369443	False	False	0.38	0.86	0.78
JAOEJA010000414.1	365929	False	True	0	0.82	0.42
JAOEJA010000503.1	357467	True	False	0	1.15	0.67
JAOEJA010001019.1	356268	True	False	0	0.86	0.43
JAOEJA010000532.1	349691	True	False	0	1.05	0.54
JAOEJA010000223.1	344131	False	True	0	1.07	0.72
JAOEJA010000412.1	343766	True	False	0	0.84	0.4
JAOEJA010000450.1	343337	False	False	0.81	0.56	0.56
JAOEJA010000807.1	324739	False	True	0	1.7	0.88
JAOEJA010000155.1	319619	False	True	0	1.29	0.84
JAOEJA010000125.1	319433	False	False	0.19	1.81	1.81
JAOEJA010000452.1	318603	False	False	0.18	1.15	1.51
JAOEJA010001109.1	311526	False	False	0.74	1.48	1.48
JAOEJA010000048.1	285727	False	True	0	0.49	0.34
JAOEJA010001210.1	279449	False	True	0	1.2	0.75
JAOEJA010000561.1	274424	False	False	0.19	1.61	1.55
JAOEJA010000792.1	273683	False	False	0.51	1.09	1.06
JAOEJA010000355.1	272133	False	True	0	1.24	0.75
JAOEJA010000510.1	271012	False	False	0.75	1.52	1.49
JAOEJA010001057.1	265210	False	True	0	2.09	1.05
JAOEJA010000931.1	261113	False	False	0.54	1.04	1.11
JAOEJA010001020.1	257196	True	False	0	0.89	0.44
JAOEJA010000988.1	255254	False	False	0.09	0.84	0.82
JAOEJA010001072.1	247944	False	False	0.18	1.27	1.28
JAOEJA010000385.1	246143	True	False	0	0.99	0.65
JAOEJA010000808.1	242378	True	False	0	1.17	0.61
JAOEJA010000644.1	240669	False	False	0.18	1.02	1.07
JAOEJA010000270.1	236845	False	True	0	2.4	1.26
JAOEJA010000268.1	231403	False	True	0	1.77	0.87
JAOEJA010001014.1	219266	False	False	0.19	0.88	0.93
JAOEJA010000520.1	212468	True	False	0	1.07	0.6
JAOEJA010000356.1	212118	True	False	0	0.97	0.49
JAOEJA010000067.1	210395	False	True	0	0.97	0.61
JAOEJA010001104.1	210240	False	False	0.06	0.74	0.76
JAOEJA010000332.1	209719	False	False	0.84	0.62	0.63
JAOEJA010000458.1	204510	False	True	0	0.78	0.55
JAOEJA010000613.1	202852	False	False	0.81	0.71	0.64
JAOEJA010000256.1	200953	False	False	0.9	1.71	1.75
JAOEJA010000859.1	200036	False	False	0.39	1.37	1.37
JAOEJA010000926.1	198354	False	False	0.26	1.79	1.63
JAOEJA010001091.1	198212	False	True	0	1.55	1.19
JAOEJA010000722.1	195692	False	True	0	1.52	0.83
JAOEJA010001142.1	195605	False	False	0.28	1.74	1.64
JAOEJA010000370.1	191810	False	False	0	1.73	1.88
JAOEJA010000666.1	191428	False	False	0.39	0.41	0.42
JAOEJA010000809.1	191398	False	True	0	0.76	0.4
JAOEJA010000584.1	190203	False	False	0.51	1.28	1.32
JAOEJA010000715.1	187130	False	False	0.7	1.25	1.16
JAOEJA010000665.1	185280	False	False	0.34	0.49	0.53
JAOEJA010000667.1	183749	False	True	0	1.23	0.74
JAOEJA010000519.1	183176	False	False	0.45	1.88	1.88
JAOEJA010000687.1	180957	False	True	0	1.05	0.66
JAOEJA010000415.1	179019	True	False	0	0.87	0.4
JAOEJA010000442.1	178337	False	False	0.11	1.3	1.07
JAOEJA010000267.1	175053	False	True	0	1.92	0.93
JAOEJA010001042.1	172938	False	False	0.97	0.85	0.85
JAOEJA010000206.1	172533	False	False	0.84	1.37	1.38
JAOEJA010001335.1	171469	False	False	0.79	1.12	1.11
JAOEJA010000122.1	171462	False	False	0.28	1.62	1.63
JAOEJA010000153.1	169620	False	True	0	0.93	0.65
JAOEJA010000844.1	169485	False	False	0.03	0.56	0.54
JAOEJA010000303.1	168894	False	True	0	1.13	0.76
JAOEJA010000974.1	167725	False	False	0.7	0.29	0.24
JAOEJA010000879.1	167204	False	False	0.33	0.79	0.8
JAOEJA010000870.1	167135	False	False	0.86	1.54	1.46
JAOEJA010000552.1	166565	False	False	0.69	1.4	1.39
JAOEJA010000993.1	165177	False	True	0	1.76	0.89
JAOEJA010000329.1	163107	False	False	0	0.8	0.66
JAOEJA010000063.1	161077	False	True	0	0.89	0.5
JAOEJA010000373.1	158471	True	False	0	1.03	0.57
JAOEJA010000327.1	157373	False	False	0.38	1.14	1.13
JAOEJA010001203.1	156205	False	False	0.15	0.88	0.89
JAOEJA010000472.1	154950	False	False	0.82	1.77	1.79
JAOEJA010000149.1	153955	False	False	0.33	0.76	0.73
JAOEJA010000239.1	152131	False	False	0.29	1.3	1.39
JAOEJA010000240.1	151448	False	False	0.17	1.75	1.96
JAOEJA010001170.1	150801	False	False	0.23	1.63	1.59
JAOEJA010000573.1	150659	False	True	0	1.04	0.72
JAOEJA010000311.1	150564	False	False	0.44	0.6	0.52
JAOEJA010000451.1	147817	False	False	0.36	1.28	1.44
JAOEJA010001177.1	146326	False	True	0	1.14	0.72
JAOEJA010001133.1	146152	False	True	0	1.06	0.7
JAOEJA010001198.1	145928	False	True	0	1.72	0.86
JAOEJA010001283.1	145795	False	True	0	1.27	0.73
JAOEJA010000498.1	145589	False	True	0	0.68	0.36
JAOEJA010000049.1	145277	False	True	0	0.58	0.38
JAOEJA010000775.1	144028	False	False	0.01	0.69	0.28
JAOEJA010000293.1	142225	False	True	0	0.78	0.46
JAOEJA010000328.1	141557	False	True	0	0.99	0.72
JAOEJA010001139.1	138807	False	False	0.31	1.94	1.94
JAOEJA010000845.1	138008	False	False	0.04	1.12	1.06
JAOEJA010001086.1	137264	False	True	0	1.95	0.99
JAOEJA010000151.1	136920	False	True	0	1.17	0.72
JAOEJA010000422.1	136801	False	True	0	1.12	0.68
JAOEJA010000565.1	135387	False	False	0.69	1.24	1.26
JAOEJA010001223.1	135377	False	False	0.04	1.04	1.03
JAOEJA010000119.1	135370	False	False	0.44	1.91	2
JAOEJA010000717.1	134384	False	False	0.5	1.66	1.49
JAOEJA010000798.1	134327	False	True	0	0.71	0.4
JAOEJA010000819.1	133882	False	True	0	1.59	0.8
JAOEJA010000486.1	132436	False	False	0.43	1.78	1.89
JAOEJA010000632.1	132123	False	False	0.78	1.59	1.62
JAOEJA010000164.1	131923	False	False	0.94	1.57	1.49
JAOEJA010000402.1	130819	False	True	0	1.24	1.02
JAOEJA010001023.1	129736	False	False	0.85	1.24	1.18
JAOEJA010000446.1	128517	False	False	0.63	1.88	1.86
JAOEJA010000782.1	128363	False	False	0.34	0.36	0.39
JAOEJA010000817.1	127700	True	False	0	1.2	0.63
JAOEJA010000694.1	127577	False	False	0.58	1.9	2.05
JAOEJA010000434.1	126898	False	False	0.21	1.73	1.74
JAOEJA010000200.1	125767	False	True	0	0.61	0.68
JAOEJA010000662.1	124635	False	False	0.92	1.64	1.71
JAOEJA010000300.1	122887	False	False	0.15	1.24	1.21
JAOEJA010001282.1	122873	False	False	0.17	1.96	1.87
JAOEJA010000557.1	121912	False	False	0.82	1.65	1.88
JAOEJA010001169.1	121640	False	False	0.65	1.84	1.86
JAOEJA010001145.1	121422	False	False	0.27	1.5	1.58
JAOEJA010000970.1	121300	False	False	0.26	1.66	1.76
JAOEJA010000921.1	120754	False	False	0.85	1.52	1.48
JAOEJA010000608.1	120738	False	False	0.21	1.12	1.14
JAOEJA010000429.1	119357	False	True	0	1.07	0.72
JAOEJA010000318.1	119183	False	False	0	0.43	0.3
JAOEJA010000725.1	118701	False	False	0.7	1.77	1.85
JAOEJA010001070.1	118481	False	False	0.91	1.03	1.04
JAOEJA010000203.1	118244	False	False	0.78	1.58	1.58
JAOEJA010000335.1	117661	True	False	0	1.23	0.69
JAOEJA010000113.1	116913	False	False	0.65	1.21	1.19
JAOEJA010000571.1	116611	False	True	0	0.86	0.62
JAOEJA010000219.1	115845	False	False	0.51	0.9	0.92
JAOEJA010000309.1	115682	False	False	0.69	0.56	0.53
JAOEJA010000850.1	115560	False	False	0.32	1.34	1.49
JAOEJA010000299.1	115389	False	False	0.82	1.32	1.24
JAOEJA010001137.1	114933	False	True	0	0.8	0.51
JAOEJA010001323.1	111981	False	False	0.98	1.72	1.6
JAOEJA010000413.1	111786	True	False	0	1.25	0.65
JAOEJA010000066.1	111533	False	True	0	0.91	0.56
JAOEJA010000289.1	111381	False	False	0.93	0.76	0.72
JAOEJA010000123.1	108544	False	False	0.13	1.54	1.55
JAOEJA010000506.1	108311	False	False	0.01	0.41	0.05
JAOEJA010000369.1	108280	False	True	0	2.27	1.52
JAOEJA010001026.1	107970	False	False	0.69	1.84	2
JAOEJA010001307.1	107002	False	True	0	1.73	0.87
JAOEJA010001239.1	106639	False	True	0	1	0.66
JAOEJA010000027.1	106561	False	True	0	0.37	0.22
JAOEJA010000560.1	106431	False	False	0.68	0.6	0.61
JAOEJA010000296.1	106417	False	False	0.77	1.34	1.32
JAOEJA010001206.1	105750	False	False	0.33	1.67	1.66
JAOEJA010001171.1	105560	False	False	0.19	1.13	1.06
JAOEJA010000331.1	105392	False	True	0	0.55	0.36
JAOEJA010000433.1	104899	False	False	0.13	1.6	1.59
JAOEJA010000631.1	104708	False	False	1	1.1	1.17
JAOEJA010000853.1	104664	False	True	0	0.49	0.25
JAOEJA010000539.1	103951	False	False	0	0.61	0.42
JAOEJA010000019.1	103526	False	False	0.42	1.16	1.15
JAOEJA010001105.1	102313	False	False	0.93	1.54	1.56
JAOEJA010000612.1	102289	False	False	0.85	1.13	1.08
JAOEJA010000669.1	100895	False	True	0	0.56	0.39
JAOEJA010000333.1	100621	False	True	0	1.58	0.96
JAOEJA010000629.1	100450	False	False	0.67	0.93	0.88
JAOEJA010000340.1	100165	False	False	0	0.87	0.66

## Sheet: Data9
Supplementary Data 9. Association results for enKoRV SNPs. For reproduction success, the provided estimate is log(odds ratio), and for age at death the β-coefficient (effect per allele). P‑values (P) were obtained from two-sided Wald test and are shown without multiple testing correction.
Phenotype	Position	Reference allele	Alternative allele	Minor allele	Number of samples	estimate (odds ratio or β-coefficient)	SE	Standardized test statistic	p-value	-log10(p)
Reproduction success	493	T	TC,C	C	89	6.83392	0.738177	2.60357	0.009226	2.035
	2829	T	C	C	89	7.48682	0.903663	2.22776	0.025896	1.58676
	5608	A	G	G	89	10.3977	0.900892	2.59919	0.009345	2.02944
	6474	G	T,A	A	89	0.088988	1.16444	-2.07761	0.037745	1.42314
	7977	G	A	A	89	12.1707	0.894264	2.79451	0.005198	2.28418
Age at death	493	T	TC,C	C	56	-4.42832	1.4326	-3.09111	0.003201	2.49465
	1035	G	A	A	56	-2.67497	1.31221	-2.03852	0.0465	1.33254
	2829	T	C	C	56	-3.62319	1.72157	-2.10459	0.040086	1.39701
	5196	T	C	C	56	-2.67497	1.31221	-2.03852	0.0465	1.33254
	5608	A	G	G	56	-3.62319	1.72157	-2.10459	0.040086	1.39701
	5717	G	A	A	56	9.899	4.30418	2.29986	0.025424	1.59476
	5750	A	G	G	56	9.899	4.30418	2.29986	0.025424	1.59476
	5751	C	T	T	56	9.899	4.30418	2.29986	0.025424	1.59476
	5807	T	A	A	56	9.899	4.30418	2.29986	0.025424	1.59476
	5808	T	C	C	56	9.899	4.30418	2.29986	0.025424	1.59476
	6019	GAATCAACAGCATAAC	G	G	56	9.899	4.30418	2.29986	0.025424	1.59476
	6127	G	A	A	56	9.899	4.30418	2.29986	0.025424	1.59476
	6382	A	G	G	56	9.899	4.30418	2.29986	0.025424	1.59476
	6383	C	T	T	56	9.899	4.30418	2.29986	0.025424	1.59476
	6418	G	A	A	56	9.899	4.30418	2.29986	0.025424	1.59476
	6427	A	G	G	56	9.899	4.30418	2.29986	0.025424	1.59476
	6490	A	G	G	56	9.899	4.30418	2.29986	0.025424	1.59476
	6913	C	T	T	56	9.899	4.30418	2.29986	0.025424	1.59476
	6919	C	A	A	56	9.899	4.30418	2.29986	0.025424	1.59476
	7570	C	A	A	56	9.899	4.30418	2.29986	0.025424	1.59476
	7594	T	C	C	56	9.899	4.30418	2.29986	0.025424	1.59476
	7834	A	G	G	56	9.899	4.30418	2.29986	0.025424	1.59476
	7898	T	A	A	56	9.899	4.30418	2.29986	0.025424	1.59476
	7977	G	A	A	56	-3.95515	1.61197	-2.45361	0.017464	1.75785
