# Supplementary material for: Multi-generational koala pedigree analysis reveals rapid changes in heritable provirus load associated with life history traits
Source: Nat Commun. 2026 Jan 9;17:345. doi: 10.1038/s41467-025-66312-8 (PMC12789523; doi:10.1038/s41467-025-66312-8)
Supplement: Supplementary file 6 — Source data [file 41467_2025_66312_MOESM6_ESM.xlsx]

## Sheet: Figure1a
Number of IS per individual	IS type	Birth Year
60	KoRV	2003
106	KoRV	2004
69	KoRV	2008
66	KoRV	2008
56	KoRV	2009
55	KoRV	2009
85	KoRV	2009
70	KoRV	2010
77	KoRV	2010
76	KoRV	2010
66	KoRV	2011
60	KoRV	2005
71	KoRV	2011
60	KoRV	2012
70	KoRV	2008
83	KoRV	2008
59	KoRV	2013
80	KoRV	2014
68	KoRV	2014
85	KoRV	2014
77	KoRV	2014
89	KoRV	2015
78	KoRV	2015
79	KoRV	2015
72	KoRV	2016
65	KoRV	2017
83	KoRV	2017
94	KoRV	2017
74	KoRV	2017
62	KoRV	2017
70	KoRV	2018
72	KoRV	2018
69	KoRV	2018
69	KoRV	2019
74	KoRV	2019
74	KoRV	2019
71	KoRV	2019
73	KoRV	2019
70	KoRV	2019
58	KoRV	2020
74	KoRV	2020
62	KoRV	2020
67	KoRV	2020
71	KoRV	2020
65	KoRV	2021
80	KoRV	2021
70	KoRV	2021
83	KoRV	2021
71	KoRV	2021
76	KoRV	2022
65	KoRV	2022
71	KoRV	2022
70	KoRV	2022
66	KoRV	2022
74	KoRV	1978
71	KoRV	1978
69	KoRV	1985
84	KoRV	1985
75	KoRV	1986
102	KoRV	1986
68	KoRV	1987
74	KoRV	1988
51	KoRV	1990
72	KoRV	1990
75	KoRV	1988
58	KoRV	1991
81	KoRV	1992
59	KoRV	1993
71	KoRV	1993
65	KoRV	1991
85	KoRV	1997
67	KoRV	1999
60	KoRV	2000
74	KoRV	2000
82	KoRV	2000
69	KoRV	2001
67	KoRV	2001
57	KoRV	2001
71	KoRV	2002
57	KoRV	2002
75	KoRV	2003
69	KoRV	2003
63	KoRV	2009
70	KoRV	2009
90	KoRV	2013
65	KoRV	2015
70	KoRV	2016
74	KoRV	2018
67	KoRV	2018
77	KoRV	2021
74	KoRV	2021
53	phaCin-$\beta$	2003
44	phaCin-$\beta$	2004
40	phaCin-$\beta$	2008
52	phaCin-$\beta$	2008
46	phaCin-$\beta$	2009
36	phaCin-$\beta$	2009
42	phaCin-$\beta$	2009
47	phaCin-$\beta$	2010
52	phaCin-$\beta$	2010
45	phaCin-$\beta$	2010
47	phaCin-$\beta$	2011
63	phaCin-$\beta$	2005
46	phaCin-$\beta$	2011
37	phaCin-$\beta$	2012
53	phaCin-$\beta$	2008
55	phaCin-$\beta$	2008
51	phaCin-$\beta$	2013
54	phaCin-$\beta$	2014
47	phaCin-$\beta$	2014
44	phaCin-$\beta$	2014
35	phaCin-$\beta$	2014
59	phaCin-$\beta$	2015
41	phaCin-$\beta$	2015
57	phaCin-$\beta$	2015
47	phaCin-$\beta$	2016
38	phaCin-$\beta$	2017
57	phaCin-$\beta$	2017
41	phaCin-$\beta$	2017
43	phaCin-$\beta$	2017
46	phaCin-$\beta$	2017
37	phaCin-$\beta$	2018
46	phaCin-$\beta$	2018
52	phaCin-$\beta$	2018
49	phaCin-$\beta$	2019
57	phaCin-$\beta$	2019
48	phaCin-$\beta$	2019
48	phaCin-$\beta$	2019
58	phaCin-$\beta$	2019
54	phaCin-$\beta$	2019
49	phaCin-$\beta$	2020
44	phaCin-$\beta$	2020
58	phaCin-$\beta$	2020
47	phaCin-$\beta$	2020
56	phaCin-$\beta$	2020
45	phaCin-$\beta$	2021
51	phaCin-$\beta$	2021
43	phaCin-$\beta$	2021
48	phaCin-$\beta$	2021
50	phaCin-$\beta$	2021
60	phaCin-$\beta$	2022
42	phaCin-$\beta$	2022
44	phaCin-$\beta$	2022
46	phaCin-$\beta$	2022
48	phaCin-$\beta$	2022
49	phaCin-$\beta$	1978
45	phaCin-$\beta$	1978
60	phaCin-$\beta$	1985
49	phaCin-$\beta$	1985
39	phaCin-$\beta$	1986
50	phaCin-$\beta$	1986
47	phaCin-$\beta$	1987
62	phaCin-$\beta$	1988
41	phaCin-$\beta$	1990
43	phaCin-$\beta$	1990
54	phaCin-$\beta$	1988
37	phaCin-$\beta$	1991
38	phaCin-$\beta$	1992
50	phaCin-$\beta$	1993
43	phaCin-$\beta$	1993
48	phaCin-$\beta$	1991
52	phaCin-$\beta$	1997
42	phaCin-$\beta$	1999
39	phaCin-$\beta$	2000
48	phaCin-$\beta$	2000
54	phaCin-$\beta$	2000
50	phaCin-$\beta$	2001
48	phaCin-$\beta$	2001
42	phaCin-$\beta$	2001
43	phaCin-$\beta$	2002
42	phaCin-$\beta$	2002
45	phaCin-$\beta$	2003
47	phaCin-$\beta$	2003
56	phaCin-$\beta$	2009
39	phaCin-$\beta$	2009
65	phaCin-$\beta$	2013
55	phaCin-$\beta$	2015
51	phaCin-$\beta$	2016
45	phaCin-$\beta$	2018
45	phaCin-$\beta$	2018
45	phaCin-$\beta$	2021
56	phaCin-$\beta$	2021
356	phaCin-$\beta$-like	2003
352	phaCin-$\beta$-like	2004
351	phaCin-$\beta$-like	2008
356	phaCin-$\beta$-like	2008
353	phaCin-$\beta$-like	2009
354	phaCin-$\beta$-like	2009
355	phaCin-$\beta$-like	2009
354	phaCin-$\beta$-like	2010
354	phaCin-$\beta$-like	2010
353	phaCin-$\beta$-like	2010
353	phaCin-$\beta$-like	2011
351	phaCin-$\beta$-like	2005
349	phaCin-$\beta$-like	2011
356	phaCin-$\beta$-like	2012
356	phaCin-$\beta$-like	2008
349	phaCin-$\beta$-like	2008
356	phaCin-$\beta$-like	2013
354	phaCin-$\beta$-like	2014
354	phaCin-$\beta$-like	2014
350	phaCin-$\beta$-like	2014
331	phaCin-$\beta$-like	2014
355	phaCin-$\beta$-like	2015
354	phaCin-$\beta$-like	2015
352	phaCin-$\beta$-like	2015
353	phaCin-$\beta$-like	2016
351	phaCin-$\beta$-like	2017
353	phaCin-$\beta$-like	2017
354	phaCin-$\beta$-like	2017
346	phaCin-$\beta$-like	2017
355	phaCin-$\beta$-like	2017
354	phaCin-$\beta$-like	2018
354	phaCin-$\beta$-like	2018
355	phaCin-$\beta$-like	2018
353	phaCin-$\beta$-like	2019
354	phaCin-$\beta$-like	2019
353	phaCin-$\beta$-like	2019
356	phaCin-$\beta$-like	2019
354	phaCin-$\beta$-like	2019
353	phaCin-$\beta$-like	2019
355	phaCin-$\beta$-like	2020
354	phaCin-$\beta$-like	2020
355	phaCin-$\beta$-like	2020
349	phaCin-$\beta$-like	2020
354	phaCin-$\beta$-like	2020
354	phaCin-$\beta$-like	2021
349	phaCin-$\beta$-like	2021
351	phaCin-$\beta$-like	2021
354	phaCin-$\beta$-like	2021
352	phaCin-$\beta$-like	2021
354	phaCin-$\beta$-like	2022
356	phaCin-$\beta$-like	2022
352	phaCin-$\beta$-like	2022
353	phaCin-$\beta$-like	2022
356	phaCin-$\beta$-like	2022
352	phaCin-$\beta$-like	1978
351	phaCin-$\beta$-like	1978
353	phaCin-$\beta$-like	1985
355	phaCin-$\beta$-like	1985
344	phaCin-$\beta$-like	1986
356	phaCin-$\beta$-like	1986
355	phaCin-$\beta$-like	1987
355	phaCin-$\beta$-like	1988
325	phaCin-$\beta$-like	1990
352	phaCin-$\beta$-like	1990
355	phaCin-$\beta$-like	1988
351	phaCin-$\beta$-like	1991
352	phaCin-$\beta$-like	1992
332	phaCin-$\beta$-like	1993
356	phaCin-$\beta$-like	1993
354	phaCin-$\beta$-like	1991
354	phaCin-$\beta$-like	1997
351	phaCin-$\beta$-like	1999
317	phaCin-$\beta$-like	2000
357	phaCin-$\beta$-like	2000
354	phaCin-$\beta$-like	2000
356	phaCin-$\beta$-like	2001
355	phaCin-$\beta$-like	2001
355	phaCin-$\beta$-like	2001
345	phaCin-$\beta$-like	2002
345	phaCin-$\beta$-like	2002
351	phaCin-$\beta$-like	2003
355	phaCin-$\beta$-like	2003
354	phaCin-$\beta$-like	2009
270	phaCin-$\beta$-like	2009
355	phaCin-$\beta$-like	2013
356	phaCin-$\beta$-like	2015
356	phaCin-$\beta$-like	2016
355	phaCin-$\beta$-like	2018
351	phaCin-$\beta$-like	2018
354	phaCin-$\beta$-like	2021
353	phaCin-$\beta$-like	2021

## Sheet: Figure1b
Alternative Allele Frequency	Status	integration_variant
0.0614035	deceased (n=58)	KoRV
0.00862069	deceased (n=58)	KoRV
0.0258621	deceased (n=58)	KoRV
0.00862069	deceased (n=58)	KoRV
0.0438596	deceased (n=58)	KoRV
0.00862069	deceased (n=58)	KoRV
0.00862069	deceased (n=58)	KoRV
0.0267857	deceased (n=58)	KoRV
0.00862069	deceased (n=58)	KoRV
0.0175439	deceased (n=58)	KoRV
0.0175439	deceased (n=58)	KoRV
0.0431034	deceased (n=58)	KoRV
0.0267857	deceased (n=58)	KoRV
0.0172414	deceased (n=58)	KoRV
0.0526316	deceased (n=58)	KoRV
0	deceased (n=58)	KoRV
0.00862069	deceased (n=58)	KoRV
0.00862069	deceased (n=58)	KoRV
0.00862069	deceased (n=58)	KoRV
0.0172414	deceased (n=58)	KoRV
0.0175439	deceased (n=58)	KoRV
0.00862069	deceased (n=58)	KoRV
0.00862069	deceased (n=58)	KoRV
0.00877193	deceased (n=58)	KoRV
0.00862069	deceased (n=58)	KoRV
0.00877193	deceased (n=58)	KoRV
0.00862069	deceased (n=58)	KoRV
0.0175439	deceased (n=58)	KoRV
0.0172414	deceased (n=58)	KoRV
0.0258621	deceased (n=58)	KoRV
0.00862069	deceased (n=58)	KoRV
0.0172414	deceased (n=58)	KoRV
0	deceased (n=58)	KoRV
0.0172414	deceased (n=58)	KoRV
0.00877193	deceased (n=58)	KoRV
0.0172414	deceased (n=58)	KoRV
0.0258621	deceased (n=58)	KoRV
0.00862069	deceased (n=58)	KoRV
0.0258621	deceased (n=58)	KoRV
0.0175439	deceased (n=58)	KoRV
0.0267857	deceased (n=58)	KoRV
0.00862069	deceased (n=58)	KoRV
0.0267857	deceased (n=58)	KoRV
0.00862069	deceased (n=58)	KoRV
0.0462963	deceased (n=58)	KoRV
0.00862069	deceased (n=58)	KoRV
0.0175439	deceased (n=58)	KoRV
0.0172414	deceased (n=58)	KoRV
0.0181818	deceased (n=58)	KoRV
0.0172414	deceased (n=58)	KoRV
0.0603448	deceased (n=58)	KoRV
0.00862069	deceased (n=58)	KoRV
0.0357143	deceased (n=58)	KoRV
0.0344828	deceased (n=58)	KoRV
0.00862069	deceased (n=58)	KoRV
0.00862069	deceased (n=58)	KoRV
0.00862069	deceased (n=58)	KoRV
0.00862069	deceased (n=58)	KoRV
0.0701754	deceased (n=58)	KoRV
0	deceased (n=58)	KoRV
0.0689655	deceased (n=58)	KoRV
0.0350877	deceased (n=58)	KoRV
0.0175439	deceased (n=58)	KoRV
0.0267857	deceased (n=58)	KoRV
0.0172414	deceased (n=58)	KoRV
0.00862069	deceased (n=58)	KoRV
0.00862069	deceased (n=58)	KoRV
0.0689655	deceased (n=58)	KoRV
0.0603448	deceased (n=58)	KoRV
0.0344828	deceased (n=58)	KoRV
0.00862069	deceased (n=58)	KoRV
0.0462963	deceased (n=58)	KoRV
0	deceased (n=58)	KoRV
0.0555556	deceased (n=58)	KoRV
0.0344828	deceased (n=58)	KoRV
0.0431034	deceased (n=58)	KoRV
0.00862069	deceased (n=58)	KoRV
0.0172414	deceased (n=58)	KoRV
0.0263158	deceased (n=58)	KoRV
0.0614035	deceased (n=58)	KoRV
0.00862069	deceased (n=58)	KoRV
0.00862069	deceased (n=58)	KoRV
0	deceased (n=58)	KoRV
0.0175439	deceased (n=58)	KoRV
0.00862069	deceased (n=58)	KoRV
0.0892857	deceased (n=58)	KoRV
0.0526316	deceased (n=58)	KoRV
0.0555556	deceased (n=58)	KoRV
0.0258621	deceased (n=58)	KoRV
0.0350877	deceased (n=58)	KoRV
0.0431034	deceased (n=58)	KoRV
0.0258621	deceased (n=58)	KoRV
0.00862069	deceased (n=58)	KoRV
0.0172414	deceased (n=58)	KoRV
0.0535714	deceased (n=58)	KoRV
0	deceased (n=58)	KoRV
0.00862069	deceased (n=58)	KoRV
0.0689655	deceased (n=58)	KoRV
0.0964912	deceased (n=58)	KoRV
0.0614035	deceased (n=58)	KoRV
0.00862069	deceased (n=58)	KoRV
0.0689655	deceased (n=58)	KoRV
0.0258621	deceased (n=58)	KoRV
0.0446429	deceased (n=58)	KoRV
0.00862069	deceased (n=58)	KoRV
0.0258621	deceased (n=58)	KoRV
0.00862069	deceased (n=58)	KoRV
0.00862069	deceased (n=58)	KoRV
0.0172414	deceased (n=58)	KoRV
0.0350877	deceased (n=58)	KoRV
0.0263158	deceased (n=58)	KoRV
0.0172414	deceased (n=58)	KoRV
0.0892857	deceased (n=58)	KoRV
0.0258621	deceased (n=58)	KoRV
0.00862069	deceased (n=58)	KoRV
0.037037	deceased (n=58)	KoRV
0.0258621	deceased (n=58)	KoRV
0.0964912	deceased (n=58)	KoRV
0.00862069	deceased (n=58)	KoRV
0.0175439	deceased (n=58)	KoRV
0.0714286	deceased (n=58)	KoRV
0.00862069	deceased (n=58)	KoRV
0.0701754	deceased (n=58)	KoRV
0.00862069	deceased (n=58)	KoRV
0.00862069	deceased (n=58)	KoRV
0.00862069	deceased (n=58)	KoRV
0.105263	deceased (n=58)	KoRV
0.0172414	deceased (n=58)	KoRV
0.0438596	deceased (n=58)	KoRV
0.00862069	deceased (n=58)	KoRV
0.0267857	deceased (n=58)	KoRV
0.0517241	deceased (n=58)	KoRV
0.00862069	deceased (n=58)	KoRV
0.0172414	deceased (n=58)	KoRV
0.0431034	deceased (n=58)	KoRV
0.0431034	deceased (n=58)	KoRV
0.0175439	deceased (n=58)	KoRV
0.00892857	deceased (n=58)	KoRV
0.0175439	deceased (n=58)	KoRV
0.0172414	deceased (n=58)	KoRV
0.00862069	deceased (n=58)	KoRV
0.0172414	deceased (n=58)	KoRV
0.0263158	deceased (n=58)	KoRV
0.0357143	deceased (n=58)	KoRV
0.0263158	deceased (n=58)	KoRV
0.0603448	deceased (n=58)	KoRV
0.0172414	deceased (n=58)	KoRV
0.0178571	deceased (n=58)	KoRV
0.00862069	deceased (n=58)	KoRV
0.0172414	deceased (n=58)	KoRV
0.0172414	deceased (n=58)	KoRV
0.0172414	deceased (n=58)	KoRV
0.0263158	deceased (n=58)	KoRV
0	deceased (n=58)	KoRV
0.0172414	deceased (n=58)	KoRV
0.00862069	deceased (n=58)	KoRV
0.00862069	deceased (n=58)	KoRV
0.00862069	deceased (n=58)	KoRV
0	deceased (n=58)	KoRV
0.00877193	deceased (n=58)	KoRV
0.127273	deceased (n=58)	KoRV
0.00877193	deceased (n=58)	KoRV
0.0344828	deceased (n=58)	KoRV
0.0357143	deceased (n=58)	KoRV
0.00862069	deceased (n=58)	KoRV
0.00862069	deceased (n=58)	KoRV
0.00909091	deceased (n=58)	KoRV
0.0258621	deceased (n=58)	KoRV
0.00862069	deceased (n=58)	KoRV
0.00862069	deceased (n=58)	KoRV
0.00862069	deceased (n=58)	KoRV
0.0172414	deceased (n=58)	KoRV
0.0877193	deceased (n=58)	KoRV
0.0172414	deceased (n=58)	KoRV
0.0727273	deceased (n=58)	KoRV
0.0350877	deceased (n=58)	KoRV
0	deceased (n=58)	KoRV
0.00862069	deceased (n=58)	KoRV
0.00862069	deceased (n=58)	KoRV
0.00862069	deceased (n=58)	KoRV
0.0775862	deceased (n=58)	KoRV
0.00862069	deceased (n=58)	KoRV
0.0172414	deceased (n=58)	KoRV
0.0714286	deceased (n=58)	KoRV
0.0943396	deceased (n=58)	KoRV
0.00862069	deceased (n=58)	KoRV
0.00862069	deceased (n=58)	KoRV
0.0344828	deceased (n=58)	KoRV
0.0172414	deceased (n=58)	KoRV
0.00877193	deceased (n=58)	KoRV
0.0172414	deceased (n=58)	KoRV
0.00862069	deceased (n=58)	KoRV
0.0172414	deceased (n=58)	KoRV
0.00877193	deceased (n=58)	KoRV
0.00862069	deceased (n=58)	KoRV
0.105263	deceased (n=58)	KoRV
0.00862069	deceased (n=58)	KoRV
0.00862069	deceased (n=58)	KoRV
0.00862069	deceased (n=58)	KoRV
0.00862069	deceased (n=58)	KoRV
0.00925926	deceased (n=58)	KoRV
0.0258621	deceased (n=58)	KoRV
0.0258621	deceased (n=58)	KoRV
0.0862069	deceased (n=58)	KoRV
0.0438596	deceased (n=58)	KoRV
0.0178571	deceased (n=58)	KoRV
0.0803571	deceased (n=58)	KoRV
0.0431034	deceased (n=58)	KoRV
0.0350877	deceased (n=58)	KoRV
0.00892857	deceased (n=58)	KoRV
0.00862069	deceased (n=58)	KoRV
0.0258621	deceased (n=58)	KoRV
0.0344828	deceased (n=58)	KoRV
0.00862069	deceased (n=58)	KoRV
0.00862069	deceased (n=58)	KoRV
0.00862069	deceased (n=58)	KoRV
0.0178571	deceased (n=58)	KoRV
0.0172414	deceased (n=58)	KoRV
0.00862069	deceased (n=58)	KoRV
0.0263158	deceased (n=58)	KoRV
0.00862069	deceased (n=58)	KoRV
0.0344828	deceased (n=58)	KoRV
0.0175439	deceased (n=58)	KoRV
0.0172414	deceased (n=58)	KoRV
0.0350877	deceased (n=58)	KoRV
0.0689655	deceased (n=58)	KoRV
0.00862069	deceased (n=58)	KoRV
0.0344828	deceased (n=58)	KoRV
0.0344828	deceased (n=58)	KoRV
0.0789474	deceased (n=58)	KoRV
0.00925926	deceased (n=58)	KoRV
0.0603448	deceased (n=58)	KoRV
0.00862069	deceased (n=58)	KoRV
0.0948276	deceased (n=58)	KoRV
0.0625	deceased (n=58)	KoRV
0.0431034	deceased (n=58)	KoRV
0.00862069	deceased (n=58)	KoRV
0.00892857	deceased (n=58)	KoRV
0.0267857	deceased (n=58)	KoRV
0.00862069	deceased (n=58)	KoRV
0.0258621	deceased (n=58)	KoRV
0.112069	deceased (n=58)	KoRV
0.227273	deceased (n=58)	KoRV
0.00862069	deceased (n=58)	KoRV
0.105263	deceased (n=58)	KoRV
0.0263158	deceased (n=58)	KoRV
0.00862069	deceased (n=58)	KoRV
0.00862069	deceased (n=58)	KoRV
0.0172414	deceased (n=58)	KoRV
0.00877193	deceased (n=58)	KoRV
0.00862069	deceased (n=58)	KoRV
0.00862069	deceased (n=58)	KoRV
0.00862069	deceased (n=58)	KoRV
0.00877193	deceased (n=58)	KoRV
0.0175439	deceased (n=58)	KoRV
0.00862069	deceased (n=58)	KoRV
0.105263	deceased (n=58)	KoRV
0.0172414	deceased (n=58)	KoRV
0.0363636	deceased (n=58)	KoRV
0.0185185	deceased (n=58)	KoRV
0.00862069	deceased (n=58)	KoRV
0.0172414	deceased (n=58)	KoRV
0.0526316	deceased (n=58)	KoRV
0.0603448	deceased (n=58)	KoRV
0	deceased (n=58)	KoRV
0.00862069	deceased (n=58)	KoRV
0.0344828	deceased (n=58)	KoRV
0.0526316	deceased (n=58)	KoRV
0.0877193	deceased (n=58)	KoRV
0.0803571	deceased (n=58)	KoRV
0.0431034	deceased (n=58)	KoRV
0.0258621	deceased (n=58)	KoRV
0.00877193	deceased (n=58)	KoRV
0.0714286	deceased (n=58)	KoRV
0.0178571	deceased (n=58)	KoRV
0.0648148	deceased (n=58)	KoRV
0.00862069	deceased (n=58)	KoRV
0.0727273	deceased (n=58)	KoRV
0.0357143	deceased (n=58)	KoRV
0.0344828	deceased (n=58)	KoRV
0.0172414	deceased (n=58)	KoRV
0.00862069	deceased (n=58)	KoRV
0.00862069	deceased (n=58)	KoRV
0.0172414	deceased (n=58)	KoRV
0.0462963	deceased (n=58)	KoRV
0.116071	deceased (n=58)	KoRV
0.0172414	deceased (n=58)	KoRV
0.0377358	deceased (n=58)	KoRV
0.0803571	deceased (n=58)	KoRV
0.0172414	deceased (n=58)	KoRV
0.0175439	deceased (n=58)	KoRV
0.0172414	deceased (n=58)	KoRV
0.0344828	deceased (n=58)	KoRV
0.0877193	deceased (n=58)	KoRV
0.00862069	deceased (n=58)	KoRV
0.00862069	deceased (n=58)	KoRV
0.0357143	deceased (n=58)	KoRV
0.0625	deceased (n=58)	KoRV
0.166667	deceased (n=58)	KoRV
0.0175439	deceased (n=58)	KoRV
0.163636	deceased (n=58)	KoRV
0.00862069	deceased (n=58)	KoRV
0.163636	deceased (n=58)	KoRV
0.150943	deceased (n=58)	KoRV
0.0258621	deceased (n=58)	KoRV
0.00862069	deceased (n=58)	KoRV
0.0526316	deceased (n=58)	KoRV
0.0263158	deceased (n=58)	KoRV
0.037037	deceased (n=58)	KoRV
0.00862069	deceased (n=58)	KoRV
0.00862069	deceased (n=58)	KoRV
0.0263158	deceased (n=58)	KoRV
0.0526316	deceased (n=58)	KoRV
0.0172414	deceased (n=58)	KoRV
0.105263	deceased (n=58)	KoRV
0.00862069	deceased (n=58)	KoRV
0.00862069	deceased (n=58)	KoRV
0.0258621	deceased (n=58)	KoRV
0.0172414	deceased (n=58)	KoRV
0.00877193	deceased (n=58)	KoRV
0.0350877	deceased (n=58)	KoRV
0.0258621	deceased (n=58)	KoRV
0.0431034	deceased (n=58)	KoRV
0.0603448	deceased (n=58)	KoRV
0.0344828	deceased (n=58)	KoRV
0.0258621	deceased (n=58)	KoRV
0.00862069	deceased (n=58)	KoRV
0.0181818	deceased (n=58)	KoRV
0.0982143	deceased (n=58)	KoRV
0.0258621	deceased (n=58)	KoRV
0.0526316	deceased (n=58)	KoRV
0.00862069	deceased (n=58)	KoRV
0.0263158	deceased (n=58)	KoRV
0.0175439	deceased (n=58)	KoRV
0.0446429	deceased (n=58)	KoRV
0.00877193	deceased (n=58)	KoRV
0.00862069	deceased (n=58)	KoRV
0.0258621	deceased (n=58)	KoRV
0.0258621	deceased (n=58)	KoRV
0.00862069	deceased (n=58)	KoRV
0.0636364	deceased (n=58)	KoRV
0.0775862	deceased (n=58)	KoRV
0.0172414	deceased (n=58)	KoRV
0.0344828	deceased (n=58)	KoRV
0.00862069	deceased (n=58)	KoRV
0.0263158	deceased (n=58)	KoRV
0.0603448	deceased (n=58)	KoRV
0.0517241	deceased (n=58)	KoRV
0.0625	deceased (n=58)	KoRV
0.0614035	deceased (n=58)	KoRV
0.107143	deceased (n=58)	KoRV
0.0263158	deceased (n=58)	KoRV
0.00862069	deceased (n=58)	KoRV
0.0172414	deceased (n=58)	KoRV
0.0614035	deceased (n=58)	KoRV
0.0517241	deceased (n=58)	KoRV
0.136364	deceased (n=58)	KoRV
0.0614035	deceased (n=58)	KoRV
0.00862069	deceased (n=58)	KoRV
0.00862069	deceased (n=58)	KoRV
0.00862069	deceased (n=58)	KoRV
0.00862069	deceased (n=58)	KoRV
0.131579	deceased (n=58)	KoRV
0.00862069	deceased (n=58)	KoRV
0	deceased (n=58)	KoRV
0.0172414	deceased (n=58)	KoRV
0.00862069	deceased (n=58)	KoRV
0.0431034	deceased (n=58)	KoRV
0.00862069	deceased (n=58)	KoRV
0.00862069	deceased (n=58)	KoRV
0.0526316	deceased (n=58)	KoRV
0.0357143	deceased (n=58)	KoRV
0.0714286	deceased (n=58)	KoRV
0.0175439	deceased (n=58)	KoRV
0.0263158	deceased (n=58)	KoRV
0.0175439	deceased (n=58)	KoRV
0.0172414	deceased (n=58)	KoRV
0.0175439	deceased (n=58)	KoRV
0.1	deceased (n=58)	KoRV
0.0344828	deceased (n=58)	KoRV
0.00892857	deceased (n=58)	KoRV
0.0175439	deceased (n=58)	KoRV
0.0446429	deceased (n=58)	KoRV
0.0258621	deceased (n=58)	KoRV
0.00862069	deceased (n=58)	KoRV
0.00862069	deceased (n=58)	KoRV
0.00862069	deceased (n=58)	KoRV
0.00862069	deceased (n=58)	KoRV
0	deceased (n=58)	KoRV
0.0517241	deceased (n=58)	KoRV
0.00862069	deceased (n=58)	KoRV
0.0431034	deceased (n=58)	KoRV
0.0175439	deceased (n=58)	KoRV
0.0714286	deceased (n=58)	KoRV
0.0603448	deceased (n=58)	KoRV
0.0258621	deceased (n=58)	KoRV
0.0172414	deceased (n=58)	KoRV
0.00877193	deceased (n=58)	KoRV
0.00862069	deceased (n=58)	KoRV
0.0181818	deceased (n=58)	KoRV
0.142857	deceased (n=58)	KoRV
0.00862069	deceased (n=58)	KoRV
0.0701754	deceased (n=58)	KoRV
0.0454545	deceased (n=58)	KoRV
0.0431034	deceased (n=58)	KoRV
0.0438596	deceased (n=58)	KoRV
0.00862069	deceased (n=58)	KoRV
0.0172414	deceased (n=58)	KoRV
0.00862069	deceased (n=58)	KoRV
0.0175439	deceased (n=58)	KoRV
0.0344828	deceased (n=58)	KoRV
0.0603448	deceased (n=58)	KoRV
0.00862069	deceased (n=58)	KoRV
0.00877193	deceased (n=58)	KoRV
0.00862069	deceased (n=58)	KoRV
0.00877193	deceased (n=58)	KoRV
0.00862069	deceased (n=58)	KoRV
0.00877193	deceased (n=58)	KoRV
0.0172414	deceased (n=58)	KoRV
0.0175439	deceased (n=58)	KoRV
0.0263158	deceased (n=58)	KoRV
0.0357143	deceased (n=58)	KoRV
0.00862069	deceased (n=58)	KoRV
0.00862069	deceased (n=58)	KoRV
0.0909091	deceased (n=58)	KoRV
0.0438596	deceased (n=58)	KoRV
0.00862069	deceased (n=58)	KoRV
0.0258621	deceased (n=58)	KoRV
0.00862069	deceased (n=58)	KoRV
0.0175439	deceased (n=58)	KoRV
0.0258621	deceased (n=58)	KoRV
0.00862069	deceased (n=58)	KoRV
0.0172414	deceased (n=58)	KoRV
0.00862069	deceased (n=58)	KoRV
0	deceased (n=58)	KoRV
0.101852	deceased (n=58)	KoRV
0.00862069	deceased (n=58)	KoRV
0.0625	deceased (n=58)	KoRV
0.0263158	deceased (n=58)	KoRV
0.0175439	deceased (n=58)	KoRV
0.00862069	deceased (n=58)	KoRV
0.109091	deceased (n=58)	KoRV
0.00862069	deceased (n=58)	KoRV
0.109091	deceased (n=58)	KoRV
0.137931	deceased (n=58)	KoRV
0.0172414	deceased (n=58)	KoRV
0.00877193	deceased (n=58)	KoRV
0.0172414	deceased (n=58)	KoRV
0.0258621	deceased (n=58)	KoRV
0.00862069	deceased (n=58)	KoRV
0.0172414	deceased (n=58)	KoRV
0.00877193	deceased (n=58)	KoRV
0.0689655	deceased (n=58)	KoRV
0.0172414	deceased (n=58)	KoRV
0.00862069	deceased (n=58)	KoRV
0.0636364	deceased (n=58)	KoRV
0.0172414	deceased (n=58)	KoRV
0.00862069	deceased (n=58)	KoRV
0.122807	deceased (n=58)	KoRV
0.0350877	deceased (n=58)	KoRV
0.00862069	deceased (n=58)	KoRV
0.0344828	deceased (n=58)	KoRV
0.0267857	deceased (n=58)	KoRV
0.0357143	deceased (n=58)	KoRV
0.0357143	deceased (n=58)	KoRV
0.0350877	deceased (n=58)	KoRV
0.00862069	deceased (n=58)	KoRV
0.00862069	deceased (n=58)	KoRV
0.0350877	deceased (n=58)	KoRV
0.00862069	deceased (n=58)	KoRV
0.0175439	deceased (n=58)	KoRV
0.0258621	deceased (n=58)	KoRV
0.0727273	deceased (n=58)	KoRV
0.0258621	deceased (n=58)	KoRV
0.0431034	deceased (n=58)	KoRV
0.00862069	deceased (n=58)	KoRV
0.0258621	deceased (n=58)	KoRV
0.0267857	deceased (n=58)	KoRV
0.00862069	deceased (n=58)	KoRV
0.00862069	deceased (n=58)	KoRV
0.0438596	deceased (n=58)	KoRV
0.0258621	deceased (n=58)	KoRV
0.0446429	deceased (n=58)	KoRV
0.12037	deceased (n=58)	KoRV
0.00877193	deceased (n=58)	KoRV
0.0172414	deceased (n=58)	KoRV
0.0446429	deceased (n=58)	KoRV
0.0172414	deceased (n=58)	KoRV
0.0803571	deceased (n=58)	KoRV
0.0175439	deceased (n=58)	KoRV
0.00877193	deceased (n=58)	KoRV
0.0258621	deceased (n=58)	KoRV
0.0172414	deceased (n=58)	KoRV
0.0438596	deceased (n=58)	KoRV
0.0258621	deceased (n=58)	KoRV
0.0172414	deceased (n=58)	KoRV
0.0258621	deceased (n=58)	KoRV
0.0258621	deceased (n=58)	KoRV
0.00862069	deceased (n=58)	KoRV
0.0172414	deceased (n=58)	KoRV
0.0175439	deceased (n=58)	KoRV
0.0344828	deceased (n=58)	KoRV
0.00862069	deceased (n=58)	KoRV
0.00862069	deceased (n=58)	KoRV
0.00877193	deceased (n=58)	KoRV
0.00862069	deceased (n=58)	KoRV
0.00862069	deceased (n=58)	KoRV
0.0740741	deceased (n=58)	KoRV
0.0258621	deceased (n=58)	KoRV
0.0172414	deceased (n=58)	KoRV
0.00862069	deceased (n=58)	KoRV
0.0181818	deceased (n=58)	KoRV
0.00877193	deceased (n=58)	KoRV
0.0350877	deceased (n=58)	KoRV
0.0625	deceased (n=58)	KoRV
0.0438596	deceased (n=58)	KoRV
0.00862069	deceased (n=58)	KoRV
0.00892857	deceased (n=58)	KoRV
0.00862069	deceased (n=58)	KoRV
0.0775862	deceased (n=58)	KoRV
0.00862069	deceased (n=58)	KoRV
0.0344828	deceased (n=58)	KoRV
0.00892857	deceased (n=58)	KoRV
0.00862069	deceased (n=58)	KoRV
0.0172414	deceased (n=58)	KoRV
0.00862069	deceased (n=58)	KoRV
0.0263158	deceased (n=58)	KoRV
0.00862069	deceased (n=58)	KoRV
0.0471698	deceased (n=58)	KoRV
0.0526316	deceased (n=58)	KoRV
0.0172414	deceased (n=58)	KoRV
0.00862069	deceased (n=58)	KoRV
0.00862069	deceased (n=58)	KoRV
0.0892857	deceased (n=58)	KoRV
0.0272727	deceased (n=58)	KoRV
0.0614035	deceased (n=58)	KoRV
0.0258621	deceased (n=58)	KoRV
0.0446429	deceased (n=58)	KoRV
0.00862069	deceased (n=58)	KoRV
0.0526316	deceased (n=58)	KoRV
0.0344828	deceased (n=58)	KoRV
0.00862069	deceased (n=58)	KoRV
0.00862069	deceased (n=58)	KoRV
0.00862069	deceased (n=58)	KoRV
0.0350877	deceased (n=58)	KoRV
0.0258621	deceased (n=58)	KoRV
0.0350877	deceased (n=58)	KoRV
0.0877193	deceased (n=58)	KoRV
0.0350877	deceased (n=58)	KoRV
0.00862069	deceased (n=58)	KoRV
0.0263158	deceased (n=58)	KoRV
0.00862069	deceased (n=58)	KoRV
0.00862069	deceased (n=58)	KoRV
0.0258621	deceased (n=58)	KoRV
0.0344828	deceased (n=58)	KoRV
0.0603448	deceased (n=58)	KoRV
0.0178571	deceased (n=58)	KoRV
0.0258621	deceased (n=58)	KoRV
0.00862069	deceased (n=58)	KoRV
0.0603448	deceased (n=58)	KoRV
0.0517241	deceased (n=58)	KoRV
0.00862069	deceased (n=58)	KoRV
0.0258621	deceased (n=58)	KoRV
0.00862069	deceased (n=58)	KoRV
0.00877193	deceased (n=58)	KoRV
0.259259	deceased (n=58)	KoRV
0.0438596	deceased (n=58)	KoRV
0.0438596	deceased (n=58)	KoRV
0.175439	deceased (n=58)	KoRV
0.0263158	deceased (n=58)	KoRV
0.0258621	deceased (n=58)	KoRV
0.00862069	deceased (n=58)	KoRV
0.0344828	deceased (n=58)	KoRV
0.0172414	deceased (n=58)	KoRV
0.00862069	deceased (n=58)	KoRV
0.0172414	deceased (n=58)	KoRV
0.00862069	deceased (n=58)	KoRV
0.0175439	deceased (n=58)	KoRV
0.0701754	deceased (n=58)	KoRV
0.00862069	deceased (n=58)	KoRV
0.00862069	deceased (n=58)	KoRV
0.0172414	deceased (n=58)	KoRV
0.00877193	deceased (n=58)	KoRV
0.0172414	deceased (n=58)	KoRV
0.00862069	deceased (n=58)	KoRV
0.00862069	deceased (n=58)	KoRV
0.0172414	deceased (n=58)	KoRV
0.00862069	deceased (n=58)	KoRV
0.0775862	deceased (n=58)	KoRV
0.518519	deceased (n=58)	KoRV
0.00862069	deceased (n=58)	KoRV
0.0517241	deceased (n=58)	KoRV
0.0344828	deceased (n=58)	KoRV
0.0517241	deceased (n=58)	KoRV
0.0263158	deceased (n=58)	KoRV
0.00862069	deceased (n=58)	KoRV
0	deceased (n=58)	KoRV
0	deceased (n=58)	KoRV
0.0263158	deceased (n=58)	KoRV
0.0344828	deceased (n=58)	KoRV
0.0363636	deceased (n=58)	KoRV
0.0258621	deceased (n=58)	KoRV
0.0344828	deceased (n=58)	KoRV
0.0438596	deceased (n=58)	KoRV
0.0431034	deceased (n=58)	KoRV
0.0357143	deceased (n=58)	KoRV
0.00862069	deceased (n=58)	KoRV
0.00862069	deceased (n=58)	KoRV
0.00862069	deceased (n=58)	KoRV
0.00862069	deceased (n=58)	KoRV
0.0344828	deceased (n=58)	KoRV
0.00877193	deceased (n=58)	KoRV
0.0517241	deceased (n=58)	KoRV
0.0431034	deceased (n=58)	KoRV
0.0446429	deceased (n=58)	KoRV
0.00862069	deceased (n=58)	KoRV
0.0789474	deceased (n=58)	KoRV
0.0431034	deceased (n=58)	KoRV
0.0431034	deceased (n=58)	KoRV
0.0258621	deceased (n=58)	KoRV
0.00877193	deceased (n=58)	KoRV
0.0438596	deceased (n=58)	KoRV
0.00862069	deceased (n=58)	KoRV
0.00862069	deceased (n=58)	KoRV
0.00862069	deceased (n=58)	KoRV
0.0446429	deceased (n=58)	KoRV
0.00862069	deceased (n=58)	KoRV
0.0172414	deceased (n=58)	KoRV
0.00862069	deceased (n=58)	KoRV
0.0964912	deceased (n=58)	KoRV
0.0267857	deceased (n=58)	KoRV
0	deceased (n=58)	KoRV
0.00862069	deceased (n=58)	KoRV
0.0431034	deceased (n=58)	KoRV
0.0175439	deceased (n=58)	KoRV
0.0258621	deceased (n=58)	KoRV
0.00862069	deceased (n=58)	KoRV
0.00862069	deceased (n=58)	KoRV
0.0267857	deceased (n=58)	KoRV
0.0172414	deceased (n=58)	KoRV
0.00862069	deceased (n=58)	KoRV
0.00892857	deceased (n=58)	KoRV
0.0263158	deceased (n=58)	KoRV
0.00862069	deceased (n=58)	KoRV
0.0357143	deceased (n=58)	KoRV
0.0344828	deceased (n=58)	KoRV
0.0431034	deceased (n=58)	KoRV
0	deceased (n=58)	KoRV
0.00862069	deceased (n=58)	KoRV
0.0438596	deceased (n=58)	KoRV
0.0258621	deceased (n=58)	KoRV
0.0258621	deceased (n=58)	KoRV
0.0172414	deceased (n=58)	KoRV
0.00862069	deceased (n=58)	KoRV
0.0344828	deceased (n=58)	KoRV
0.0172414	deceased (n=58)	KoRV
0.0258621	deceased (n=58)	KoRV
0.00877193	deceased (n=58)	KoRV
0.0344828	deceased (n=58)	KoRV
0.00862069	deceased (n=58)	KoRV
0.0172414	deceased (n=58)	KoRV
0.0446429	deceased (n=58)	KoRV
0.00862069	deceased (n=58)	KoRV
0.0454545	deceased (n=58)	KoRV
0.00862069	deceased (n=58)	KoRV
0.0178571	deceased (n=58)	KoRV
0.00862069	deceased (n=58)	KoRV
0.00862069	deceased (n=58)	KoRV
0.00862069	deceased (n=58)	KoRV
0.0175439	deceased (n=58)	KoRV
0.0350877	deceased (n=58)	KoRV
0.0438596	deceased (n=58)	KoRV
0.0431034	deceased (n=58)	KoRV
0.0172414	deceased (n=58)	KoRV
0.0438596	deceased (n=58)	KoRV
0.0263158	deceased (n=58)	KoRV
0.0172414	deceased (n=58)	KoRV
0.00862069	deceased (n=58)	KoRV
0.00862069	deceased (n=58)	KoRV
0.0175439	deceased (n=58)	KoRV
0.0982143	deceased (n=58)	KoRV
0.00877193	deceased (n=58)	KoRV
0.00862069	deceased (n=58)	KoRV
0	deceased (n=58)	KoRV
0.0648148	deceased (n=58)	KoRV
0	deceased (n=58)	KoRV
0.0172414	deceased (n=58)	KoRV
0.0526316	deceased (n=58)	KoRV
0.0625	deceased (n=58)	KoRV
0.0350877	deceased (n=58)	KoRV
0.00862069	deceased (n=58)	KoRV
0.0172414	deceased (n=58)	KoRV
0.00877193	deceased (n=58)	KoRV
0.0350877	deceased (n=58)	KoRV
0.00862069	deceased (n=58)	KoRV
0.103448	deceased (n=58)	KoRV
0.114035	deceased (n=58)	KoRV
0.00862069	deceased (n=58)	KoRV
0.00862069	deceased (n=58)	KoRV
0.0344828	deceased (n=58)	KoRV
0.0431034	deceased (n=58)	KoRV
0.0258621	deceased (n=58)	KoRV
0.0272727	deceased (n=58)	KoRV
0.0258621	deceased (n=58)	KoRV
0.0172414	deceased (n=58)	KoRV
0.0446429	deceased (n=58)	KoRV
0.0673077	deceased (n=58)	KoRV
0.0603448	deceased (n=58)	KoRV
0.0258621	deceased (n=58)	KoRV
0.0350877	deceased (n=58)	KoRV
0.0446429	deceased (n=58)	KoRV
0.0625	deceased (n=58)	KoRV
0.0803571	deceased (n=58)	KoRV
0.00877193	deceased (n=58)	KoRV
0.0172414	deceased (n=58)	KoRV
0.0172414	deceased (n=58)	KoRV
0.0272727	deceased (n=58)	KoRV
0.0258621	deceased (n=58)	KoRV
0.0344828	deceased (n=58)	KoRV
0.0603448	deceased (n=58)	KoRV
0.0172414	deceased (n=58)	KoRV
0.0172414	deceased (n=58)	KoRV
0.0175439	deceased (n=58)	KoRV
0.0172414	deceased (n=58)	KoRV
0.0803571	deceased (n=58)	KoRV
0.0603448	deceased (n=58)	KoRV
0.105263	deceased (n=58)	KoRV
0.0258621	deceased (n=58)	KoRV
0.0172414	deceased (n=58)	KoRV
0.0175439	deceased (n=58)	KoRV
0.0625	deceased (n=58)	KoRV
0.0172414	deceased (n=58)	KoRV
0.12037	deceased (n=58)	KoRV
0.00862069	deceased (n=58)	KoRV
0.0263158	deceased (n=58)	KoRV
0.0438596	deceased (n=58)	KoRV
0.0438596	deceased (n=58)	KoRV
0.00862069	deceased (n=58)	KoRV
0.0438596	deceased (n=58)	KoRV
0.0258621	deceased (n=58)	KoRV
0.0175439	deceased (n=58)	KoRV
0.0172414	deceased (n=58)	KoRV
0.00862069	deceased (n=58)	KoRV
0.00862069	deceased (n=58)	KoRV
0.00877193	deceased (n=58)	KoRV
0.00862069	deceased (n=58)	KoRV
0	deceased (n=58)	KoRV
0.0865385	deceased (n=58)	KoRV
0.00877193	deceased (n=58)	KoRV
0.132075	deceased (n=58)	KoRV
0.00862069	deceased (n=58)	KoRV
0.0344828	deceased (n=58)	KoRV
0.00877193	deceased (n=58)	KoRV
0.00862069	deceased (n=58)	KoRV
0.0258621	deceased (n=58)	KoRV
0.0603448	deceased (n=58)	KoRV
0.00892857	deceased (n=58)	KoRV
0.00877193	deceased (n=58)	KoRV
0.00862069	deceased (n=58)	KoRV
0.0526316	deceased (n=58)	KoRV
0.105263	deceased (n=58)	KoRV
0.0344828	deceased (n=58)	KoRV
0.0775862	deceased (n=58)	KoRV
0.157895	deceased (n=58)	KoRV
0.0258621	deceased (n=58)	KoRV
0.0267857	deceased (n=58)	KoRV
0.0603448	deceased (n=58)	KoRV
0.0175439	deceased (n=58)	KoRV
0.0263158	deceased (n=58)	KoRV
0.0636364	deceased (n=58)	KoRV
0.0446429	deceased (n=58)	KoRV
0.0263158	deceased (n=58)	KoRV
0.00862069	deceased (n=58)	KoRV
0.0344828	deceased (n=58)	KoRV
0.00862069	deceased (n=58)	KoRV
0.00877193	deceased (n=58)	KoRV
0.0258621	deceased (n=58)	KoRV
0.105263	deceased (n=58)	KoRV
0.0446429	deceased (n=58)	KoRV
0.00862069	deceased (n=58)	KoRV
0.00862069	deceased (n=58)	KoRV
0.0350877	deceased (n=58)	KoRV
0.0344828	deceased (n=58)	KoRV
0	deceased (n=58)	KoRV
0.0614035	deceased (n=58)	KoRV
0.0258621	deceased (n=58)	KoRV
0.0172414	deceased (n=58)	KoRV
0.0535714	deceased (n=58)	KoRV
0.0803571	deceased (n=58)	KoRV
0.0175439	deceased (n=58)	KoRV
0.0344828	deceased (n=58)	KoRV
0.0363636	deceased (n=58)	KoRV
0	deceased (n=58)	KoRV
0.00862069	deceased (n=58)	KoRV
0.00877193	deceased (n=58)	KoRV
0	deceased (n=58)	KoRV
0.00862069	deceased (n=58)	KoRV
0.12037	deceased (n=58)	KoRV
0.00862069	deceased (n=58)	KoRV
0.00862069	deceased (n=58)	KoRV
0.00862069	deceased (n=58)	KoRV
0.00862069	deceased (n=58)	KoRV
0.00862069	deceased (n=58)	KoRV
0.0350877	deceased (n=58)	KoRV
0.00862069	deceased (n=58)	KoRV
0.0175439	deceased (n=58)	KoRV
0.0648148	deceased (n=58)	KoRV
0.0877193	deceased (n=58)	KoRV
0.0789474	deceased (n=58)	KoRV
0.0636364	deceased (n=58)	KoRV
0.0175439	deceased (n=58)	KoRV
0.0267857	deceased (n=58)	KoRV
0.0267857	deceased (n=58)	KoRV
0.00862069	deceased (n=58)	KoRV
0.0258621	deceased (n=58)	KoRV
0.0175439	deceased (n=58)	KoRV
0	deceased (n=58)	KoRV
0.0172414	deceased (n=58)	KoRV
0.12931	deceased (n=58)	KoRV
0.0446429	deceased (n=58)	KoRV
0.0258621	deceased (n=58)	KoRV
0.00862069	deceased (n=58)	KoRV
0.0178571	deceased (n=58)	KoRV
0.0673077	deceased (n=58)	KoRV
0.0172414	deceased (n=58)	KoRV
0.0344828	deceased (n=58)	KoRV
0.0377358	deceased (n=58)	KoRV
0.00862069	deceased (n=58)	KoRV
0.00862069	deceased (n=58)	KoRV
0.0350877	deceased (n=58)	KoRV
0.00862069	deceased (n=58)	KoRV
0.00862069	deceased (n=58)	KoRV
0.0172414	deceased (n=58)	KoRV
0	deceased (n=58)	KoRV
0.134615	deceased (n=58)	KoRV
0	deceased (n=58)	KoRV
0.00862069	deceased (n=58)	KoRV
0.00862069	deceased (n=58)	KoRV
0.0258621	deceased (n=58)	KoRV
0.00862069	deceased (n=58)	KoRV
0.163793	deceased (n=58)	KoRV
0.0344828	deceased (n=58)	KoRV
0.0614035	deceased (n=58)	KoRV
0.00862069	deceased (n=58)	KoRV
0.0258621	deceased (n=58)	KoRV
0.0192308	deceased (n=58)	KoRV
0.00862069	deceased (n=58)	KoRV
0	deceased (n=58)	KoRV
0.0175439	deceased (n=58)	KoRV
0.201754	deceased (n=58)	KoRV
0.00862069	deceased (n=58)	KoRV
0.0258621	deceased (n=58)	KoRV
0.0431034	deceased (n=58)	KoRV
0.0344828	deceased (n=58)	KoRV
0.205357	deceased (n=58)	KoRV
0.0263158	deceased (n=58)	KoRV
0.0357143	deceased (n=58)	KoRV
0.0263158	deceased (n=58)	KoRV
0.0258621	deceased (n=58)	KoRV
0.0526316	deceased (n=58)	KoRV
0.0701754	deceased (n=58)	KoRV
0.00862069	deceased (n=58)	KoRV
0.00862069	deceased (n=58)	KoRV
0.0344828	deceased (n=58)	KoRV
0.0175439	deceased (n=58)	KoRV
0.140351	deceased (n=58)	KoRV
0.0263158	deceased (n=58)	KoRV
0.0344828	deceased (n=58)	KoRV
0.0344828	deceased (n=58)	KoRV
0.0689655	deceased (n=58)	KoRV
0.0172414	deceased (n=58)	KoRV
0.0892857	deceased (n=58)	KoRV
0.0344828	deceased (n=58)	KoRV
0.0535714	deceased (n=58)	KoRV
0.0258621	deceased (n=58)	KoRV
0.00862069	deceased (n=58)	KoRV
0.0172414	deceased (n=58)	KoRV
0.0172414	deceased (n=58)	KoRV
0.0175439	deceased (n=58)	KoRV
0.0175439	deceased (n=58)	KoRV
0.00862069	deceased (n=58)	KoRV
0.00862069	deceased (n=58)	KoRV
0.00877193	deceased (n=58)	KoRV
0.00862069	deceased (n=58)	KoRV
0.00862069	deceased (n=58)	KoRV
0.0263158	deceased (n=58)	KoRV
0.0172414	deceased (n=58)	KoRV
0.00862069	deceased (n=58)	KoRV
0.0431034	deceased (n=58)	KoRV
0.0263158	deceased (n=58)	KoRV
0.00862069	deceased (n=58)	KoRV
0.0344828	deceased (n=58)	KoRV
0.00862069	deceased (n=58)	KoRV
0.0196078	deceased (n=58)	KoRV
0.00862069	deceased (n=58)	KoRV
0.0526316	deceased (n=58)	KoRV
0.0172414	deceased (n=58)	KoRV
0.00862069	deceased (n=58)	KoRV
0.0172414	deceased (n=58)	KoRV
0.0263158	deceased (n=58)	KoRV
0.0172414	deceased (n=58)	KoRV
0.0172414	deceased (n=58)	KoRV
0.0172414	deceased (n=58)	KoRV
0.0535714	deceased (n=58)	KoRV
0.0862069	deceased (n=58)	KoRV
0.1875	deceased (n=58)	KoRV
0.00862069	deceased (n=58)	KoRV
0.0175439	deceased (n=58)	KoRV
0.140351	deceased (n=58)	KoRV
0.0172414	deceased (n=58)	KoRV
0.0350877	deceased (n=58)	KoRV
0.0263158	deceased (n=58)	KoRV
0.0350877	deceased (n=58)	KoRV
0.0258621	deceased (n=58)	KoRV
0.140351	deceased (n=58)	KoRV
0.0258621	deceased (n=58)	KoRV
0.0636364	deceased (n=58)	KoRV
0.0172414	deceased (n=58)	KoRV
0.00862069	deceased (n=58)	KoRV
0.00862069	deceased (n=58)	KoRV
0.00862069	deceased (n=58)	KoRV
0.0258621	deceased (n=58)	KoRV
0.0357143	deceased (n=58)	KoRV
0.00862069	deceased (n=58)	KoRV
0.0172414	deceased (n=58)	KoRV
0.190909	deceased (n=58)	KoRV
0.0272727	deceased (n=58)	KoRV
0.0438596	deceased (n=58)	KoRV
0.00862069	deceased (n=58)	KoRV
0.0175439	deceased (n=58)	KoRV
0.0263158	deceased (n=58)	KoRV
0.0258621	deceased (n=58)	KoRV
0	deceased (n=58)	KoRV
0.0175439	deceased (n=58)	KoRV
0.0614035	deceased (n=58)	KoRV
0.0172414	deceased (n=58)	KoRV
0.0603448	deceased (n=58)	KoRV
0.0258621	deceased (n=58)	KoRV
0.00862069	deceased (n=58)	KoRV
0.0172414	deceased (n=58)	KoRV
0.0357143	deceased (n=58)	KoRV
0.149123	deceased (n=58)	KoRV
0	deceased (n=58)	KoRV
0.00877193	deceased (n=58)	KoRV
0.00862069	deceased (n=58)	KoRV
0.0175439	deceased (n=58)	KoRV
0.0431034	deceased (n=58)	KoRV
0.0803571	deceased (n=58)	KoRV
0.0263158	deceased (n=58)	KoRV
0.00877193	deceased (n=58)	KoRV
0.0982143	deceased (n=58)	KoRV
0.0172414	deceased (n=58)	KoRV
0.0172414	deceased (n=58)	KoRV
0.0172414	deceased (n=58)	KoRV
0.00862069	deceased (n=58)	KoRV
0.0517241	deceased (n=58)	KoRV
0.0357143	deceased (n=58)	KoRV
0.0431034	deceased (n=58)	KoRV
0.0172414	deceased (n=58)	KoRV
0	deceased (n=58)	KoRV
0.00877193	deceased (n=58)	KoRV
0.0181818	deceased (n=58)	KoRV
0.00892857	deceased (n=58)	KoRV
0	deceased (n=58)	KoRV
0.0263158	deceased (n=58)	KoRV
0.276786	deceased (n=58)	KoRV
0.0431034	deceased (n=58)	KoRV
0.0350877	deceased (n=58)	KoRV
0.12963	deceased (n=58)	KoRV
0.00862069	deceased (n=58)	KoRV
0.138889	deceased (n=58)	KoRV
0.0517241	deceased (n=58)	KoRV
0.0431034	deceased (n=58)	KoRV
0.142857	deceased (n=58)	KoRV
0.0526316	deceased (n=58)	KoRV
0.00862069	deceased (n=58)	KoRV
0.141509	deceased (n=58)	KoRV
0	deceased (n=58)	KoRV
0.0172414	deceased (n=58)	KoRV
0.00862069	deceased (n=58)	KoRV
0.0454545	deceased (n=58)	KoRV
0.0172414	deceased (n=58)	KoRV
0.0344828	deceased (n=58)	KoRV
0.0344828	deceased (n=58)	KoRV
0.0344828	deceased (n=58)	KoRV
0.00862069	deceased (n=58)	KoRV
0.00862069	deceased (n=58)	KoRV
0.0263158	deceased (n=58)	KoRV
0.0258621	deceased (n=58)	KoRV
0.0175439	deceased (n=58)	KoRV
0.0982143	deceased (n=58)	KoRV
0.0526316	deceased (n=58)	KoRV
0.00862069	deceased (n=58)	KoRV
0.00862069	deceased (n=58)	KoRV
0.0172414	deceased (n=58)	KoRV
0.0175439	deceased (n=58)	KoRV
0.00862069	deceased (n=58)	KoRV
0.0172414	deceased (n=58)	KoRV
0.0258621	deceased (n=58)	KoRV
0.0603448	deceased (n=58)	KoRV
0	deceased (n=58)	KoRV
0.0614035	deceased (n=58)	KoRV
0.0258621	deceased (n=58)	KoRV
0.00892857	deceased (n=58)	KoRV
0.0526316	deceased (n=58)	KoRV
0.145455	deceased (n=58)	KoRV
0.0258621	deceased (n=58)	KoRV
0.0431034	deceased (n=58)	KoRV
0.00862069	deceased (n=58)	KoRV
0.0727273	deceased (n=58)	KoRV
0.0877193	deceased (n=58)	KoRV
0.0431034	deceased (n=58)	KoRV
0.0431034	deceased (n=58)	KoRV
0.00862069	deceased (n=58)	KoRV
0.00862069	deceased (n=58)	KoRV
0.00862069	deceased (n=58)	KoRV
0.0272727	deceased (n=58)	KoRV
0.0172414	deceased (n=58)	KoRV
0.00862069	deceased (n=58)	KoRV
0.0263158	deceased (n=58)	KoRV
0.0344828	deceased (n=58)	KoRV
0.0775862	deceased (n=58)	KoRV
0.0263158	deceased (n=58)	KoRV
0.00862069	deceased (n=58)	KoRV
0.0263158	deceased (n=58)	KoRV
0.00862069	deceased (n=58)	KoRV
0.0172414	deceased (n=58)	KoRV
0.0258621	deceased (n=58)	KoRV
0.00862069	deceased (n=58)	KoRV
0.0172414	deceased (n=58)	KoRV
0.00862069	deceased (n=58)	KoRV
0.0689655	deceased (n=58)	KoRV
0.00877193	deceased (n=58)	KoRV
0.00862069	deceased (n=58)	KoRV
0.00862069	deceased (n=58)	KoRV
0.00862069	deceased (n=58)	KoRV
0.00862069	deceased (n=58)	KoRV
0	deceased (n=58)	KoRV
0.00862069	deceased (n=58)	KoRV
0.0263158	deceased (n=58)	KoRV
0.0172414	deceased (n=58)	KoRV
0.0446429	deceased (n=58)	KoRV
0.0603448	deceased (n=58)	KoRV
0.00862069	deceased (n=58)	KoRV
0.00862069	deceased (n=58)	KoRV
0.00862069	deceased (n=58)	KoRV
0.00862069	deceased (n=58)	KoRV
0.0175439	deceased (n=58)	KoRV
0.0258621	deceased (n=58)	KoRV
0.0172414	deceased (n=58)	KoRV
0.00862069	deceased (n=58)	KoRV
0.0350877	deceased (n=58)	KoRV
0.00862069	deceased (n=58)	KoRV
0.00862069	deceased (n=58)	KoRV
0.00877193	deceased (n=58)	KoRV
0.0263158	deceased (n=58)	KoRV
0.00862069	deceased (n=58)	KoRV
0.00862069	deceased (n=58)	KoRV
0.00862069	deceased (n=58)	KoRV
0.0172414	deceased (n=58)	KoRV
0.00862069	deceased (n=58)	KoRV
0.0357143	deceased (n=58)	KoRV
0.00862069	deceased (n=58)	KoRV
0.0438596	deceased (n=58)	KoRV
0.00862069	deceased (n=58)	KoRV
0.0175439	deceased (n=58)	KoRV
0.0258621	deceased (n=58)	KoRV
0.0344828	deceased (n=58)	KoRV
0.00892857	deceased (n=58)	KoRV
0.0344828	deceased (n=58)	KoRV
0.0175439	deceased (n=58)	KoRV
0.00862069	deceased (n=58)	KoRV
0.0263158	deceased (n=58)	KoRV
0.0258621	deceased (n=58)	KoRV
0.00877193	deceased (n=58)	KoRV
0.00862069	deceased (n=58)	KoRV
0.0263158	deceased (n=58)	KoRV
0.0344828	deceased (n=58)	KoRV
0.00862069	deceased (n=58)	KoRV
0.0344828	deceased (n=58)	KoRV
0.114035	deceased (n=58)	KoRV
0.0344828	deceased (n=58)	KoRV
0.0614035	deceased (n=58)	KoRV
0.0357143	deceased (n=58)	KoRV
0.0438596	deceased (n=58)	KoRV
0.0517241	deceased (n=58)	KoRV
0.00862069	deceased (n=58)	KoRV
0.0344828	deceased (n=58)	KoRV
0.0172414	deceased (n=58)	KoRV
0.0603448	deceased (n=58)	KoRV
0.00862069	deceased (n=58)	KoRV
0.00862069	deceased (n=58)	KoRV
0	deceased (n=58)	KoRV
0.00862069	deceased (n=58)	KoRV
0.0526316	deceased (n=58)	KoRV
0.00862069	deceased (n=58)	KoRV
0.0258621	deceased (n=58)	KoRV
0.00877193	deceased (n=58)	KoRV
0.0172414	deceased (n=58)	KoRV
0.0178571	deceased (n=58)	KoRV
0.0258621	deceased (n=58)	KoRV
0.0172414	deceased (n=58)	KoRV
0.00862069	deceased (n=58)	KoRV
0.00862069	deceased (n=58)	KoRV
0.0603448	deceased (n=58)	KoRV
0.00862069	deceased (n=58)	KoRV
0.0172414	deceased (n=58)	KoRV
0.00862069	deceased (n=58)	KoRV
0.0175439	deceased (n=58)	KoRV
0.201754	deceased (n=58)	KoRV
0.00892857	deceased (n=58)	KoRV
0.00862069	deceased (n=58)	KoRV
0.0636364	deceased (n=58)	KoRV
0	deceased (n=58)	KoRV
0	deceased (n=58)	KoRV
0.0892857	deceased (n=58)	KoRV
0.0431034	deceased (n=58)	KoRV
0.112069	deceased (n=58)	KoRV
0.0175439	deceased (n=58)	KoRV
0.00862069	deceased (n=58)	KoRV
0.00862069	deceased (n=58)	KoRV
0.00862069	deceased (n=58)	KoRV
0.00862069	deceased (n=58)	KoRV
0.00862069	deceased (n=58)	KoRV
0.00862069	deceased (n=58)	KoRV
0.00862069	deceased (n=58)	KoRV
0.0431034	deceased (n=58)	KoRV
0.0178571	deceased (n=58)	KoRV
0.0689655	deceased (n=58)	KoRV
0.0701754	deceased (n=58)	KoRV
0.00862069	deceased (n=58)	KoRV
0.0363636	deceased (n=58)	KoRV
0.0258621	deceased (n=58)	KoRV
0.0603448	deceased (n=58)	KoRV
0.0526316	deceased (n=58)	KoRV
0.0462963	deceased (n=58)	KoRV
0.0701754	deceased (n=58)	KoRV
0.0438596	deceased (n=58)	KoRV
0.0526316	deceased (n=58)	KoRV
0.149123	deceased (n=58)	KoRV
0.0178571	deceased (n=58)	KoRV
0.00862069	deceased (n=58)	KoRV
0.0263158	deceased (n=58)	KoRV
0.0377358	deceased (n=58)	KoRV
0.00862069	deceased (n=58)	KoRV
0.0526316	deceased (n=58)	KoRV
0.0517241	deceased (n=58)	KoRV
0.0701754	deceased (n=58)	KoRV
0.00877193	deceased (n=58)	KoRV
0.0446429	deceased (n=58)	KoRV
0.0172414	deceased (n=58)	KoRV
0.00862069	deceased (n=58)	KoRV
0	deceased (n=58)	KoRV
0.00862069	deceased (n=58)	KoRV
0.00862069	deceased (n=58)	KoRV
0.00862069	deceased (n=58)	KoRV
0.00862069	deceased (n=58)	KoRV
0.0263158	deceased (n=58)	KoRV
0.0517241	deceased (n=58)	KoRV
0.0344828	deceased (n=58)	KoRV
0	deceased (n=58)	KoRV
0.0272727	deceased (n=58)	KoRV
0.0263158	deceased (n=58)	KoRV
0.00862069	deceased (n=58)	KoRV
0.0517241	deceased (n=58)	KoRV
0.0172414	deceased (n=58)	KoRV
0.0258621	deceased (n=58)	KoRV
0.0175439	deceased (n=58)	KoRV
0.00862069	deceased (n=58)	KoRV
0.0263158	deceased (n=58)	KoRV
0.00862069	deceased (n=58)	KoRV
0.0175439	deceased (n=58)	KoRV
0.00862069	deceased (n=58)	KoRV
0.0625	deceased (n=58)	KoRV
0.00862069	deceased (n=58)	KoRV
0.00877193	deceased (n=58)	KoRV
0.00862069	deceased (n=58)	KoRV
0.00862069	deceased (n=58)	KoRV
0.00862069	deceased (n=58)	KoRV
0.0350877	deceased (n=58)	KoRV
0.0175439	deceased (n=58)	KoRV
0.0431034	deceased (n=58)	KoRV
0.0267857	deceased (n=58)	KoRV
0.0344828	deceased (n=58)	KoRV
0.00877193	deceased (n=58)	KoRV
0.00862069	deceased (n=58)	KoRV
0.0175439	deceased (n=58)	KoRV
0.00862069	deceased (n=58)	KoRV
0.0172414	deceased (n=58)	KoRV
0.00862069	deceased (n=58)	KoRV
0.00877193	deceased (n=58)	KoRV
0.00877193	deceased (n=58)	KoRV
0.0431034	deceased (n=58)	KoRV
0.00862069	deceased (n=58)	KoRV
0.00862069	deceased (n=58)	KoRV
0.00862069	deceased (n=58)	KoRV
0.0344828	deceased (n=58)	KoRV
0.0454545	deceased (n=58)	KoRV
0.00862069	deceased (n=58)	KoRV
0.0689655	deceased (n=58)	KoRV
0.0689655	deceased (n=58)	KoRV
0.00877193	deceased (n=58)	KoRV
0.0517241	deceased (n=58)	KoRV
0.00862069	deceased (n=58)	KoRV
0.0431034	deceased (n=58)	KoRV
0.0175439	deceased (n=58)	KoRV
0.00862069	deceased (n=58)	KoRV
0.0625	deceased (n=58)	KoRV
0.0350877	deceased (n=58)	KoRV
0.0175439	deceased (n=58)	KoRV
0.0263158	deceased (n=58)	KoRV
0.0614035	deceased (n=58)	KoRV
0.0263158	deceased (n=58)	KoRV
0.0625	deceased (n=58)	KoRV
0.0258621	deceased (n=58)	KoRV
0.00862069	deceased (n=58)	KoRV
0.109091	deceased (n=58)	KoRV
0.00862069	deceased (n=58)	KoRV
0.00877193	deceased (n=58)	KoRV
0.00862069	deceased (n=58)	KoRV
0	deceased (n=58)	KoRV
0.0344828	deceased (n=58)	KoRV
0	deceased (n=58)	KoRV
0.0438596	deceased (n=58)	KoRV
0.00862069	deceased (n=58)	KoRV
0.0431034	deceased (n=58)	KoRV
0.0943396	deceased (n=58)	KoRV
0.0172414	deceased (n=58)	KoRV
0.0258621	deceased (n=58)	KoRV
0.00862069	deceased (n=58)	KoRV
0.0263158	deceased (n=58)	KoRV
0.0175439	deceased (n=58)	KoRV
1	deceased (n=58)	PhaCinBeta
0.0178571	deceased (n=58)	PhaCinBeta
0.0909091	deceased (n=58)	PhaCinBeta
0.0614035	deceased (n=58)	PhaCinBeta
0.0363636	deceased (n=58)	PhaCinBeta
0.0294118	deceased (n=58)	PhaCinBeta
0.0263158	deceased (n=58)	PhaCinBeta
0.294118	deceased (n=58)	PhaCinBeta
0.160377	deceased (n=58)	PhaCinBeta
0.0714286	deceased (n=58)	PhaCinBeta
0.136364	deceased (n=58)	PhaCinBeta
0.0181818	deceased (n=58)	PhaCinBeta
0.00862069	deceased (n=58)	PhaCinBeta
0.0267857	deceased (n=58)	PhaCinBeta
0.00892857	deceased (n=58)	PhaCinBeta
0.0535714	deceased (n=58)	PhaCinBeta
0.00862069	deceased (n=58)	PhaCinBeta
0.116071	deceased (n=58)	PhaCinBeta
0.00862069	deceased (n=58)	PhaCinBeta
0.0258621	deceased (n=58)	PhaCinBeta
0.0258621	deceased (n=58)	PhaCinBeta
0.0344828	deceased (n=58)	PhaCinBeta
0.00943396	deceased (n=58)	PhaCinBeta
0.0172414	deceased (n=58)	PhaCinBeta
0.0175439	deceased (n=58)	PhaCinBeta
0.131579	deceased (n=58)	PhaCinBeta
0.0178571	deceased (n=58)	PhaCinBeta
0.00909091	deceased (n=58)	PhaCinBeta
0.0350877	deceased (n=58)	PhaCinBeta
0.109091	deceased (n=58)	PhaCinBeta
0.0185185	deceased (n=58)	PhaCinBeta
0.00862069	deceased (n=58)	PhaCinBeta
0.00877193	deceased (n=58)	PhaCinBeta
0.133929	deceased (n=58)	PhaCinBeta
0.00862069	deceased (n=58)	PhaCinBeta
0.00862069	deceased (n=58)	PhaCinBeta
0.0172414	deceased (n=58)	PhaCinBeta
0.0181818	deceased (n=58)	PhaCinBeta
0.00877193	deceased (n=58)	PhaCinBeta
0.0263158	deceased (n=58)	PhaCinBeta
0.0172414	deceased (n=58)	PhaCinBeta
0.0263158	deceased (n=58)	PhaCinBeta
0.0438596	deceased (n=58)	PhaCinBeta
0.0258621	deceased (n=58)	PhaCinBeta
0.0357143	deceased (n=58)	PhaCinBeta
0.0175439	deceased (n=58)	PhaCinBeta
0.0603448	deceased (n=58)	PhaCinBeta
0.00877193	deceased (n=58)	PhaCinBeta
0.0384615	deceased (n=58)	PhaCinBeta
0.0625	deceased (n=58)	PhaCinBeta
0.0526316	deceased (n=58)	PhaCinBeta
0.0462963	deceased (n=58)	PhaCinBeta
0.0267857	deceased (n=58)	PhaCinBeta
0.00862069	deceased (n=58)	PhaCinBeta
0.0172414	deceased (n=58)	PhaCinBeta
0.0175439	deceased (n=58)	PhaCinBeta
0.0258621	deceased (n=58)	PhaCinBeta
0.00862069	deceased (n=58)	PhaCinBeta
0.00892857	deceased (n=58)	PhaCinBeta
0.0263158	deceased (n=58)	PhaCinBeta
0.0263158	deceased (n=58)	PhaCinBeta
1	deceased (n=58)	PhaCinBeta
0.00862069	deceased (n=58)	PhaCinBeta
0.00862069	deceased (n=58)	PhaCinBeta
0.0181818	deceased (n=58)	PhaCinBeta
1	deceased (n=58)	PhaCinBeta
0.0175439	deceased (n=58)	PhaCinBeta
0	deceased (n=58)	PhaCinBeta
0.0363636	deceased (n=58)	PhaCinBeta
0.0263158	deceased (n=58)	PhaCinBeta
0.00862069	deceased (n=58)	PhaCinBeta
0	deceased (n=58)	PhaCinBeta
0.0535714	deceased (n=58)	PhaCinBeta
0.0283019	deceased (n=58)	PhaCinBeta
0.0636364	deceased (n=58)	PhaCinBeta
0.00909091	deceased (n=58)	PhaCinBeta
0.112069	deceased (n=58)	PhaCinBeta
0.0526316	deceased (n=58)	PhaCinBeta
0.00862069	deceased (n=58)	PhaCinBeta
0.0172414	deceased (n=58)	PhaCinBeta
0.00862069	deceased (n=58)	PhaCinBeta
0	deceased (n=58)	PhaCinBeta
0.0648148	deceased (n=58)	PhaCinBeta
0.00877193	deceased (n=58)	PhaCinBeta
0.0363636	deceased (n=58)	PhaCinBeta
0.0714286	deceased (n=58)	PhaCinBeta
0.0175439	deceased (n=58)	PhaCinBeta
0.0263158	deceased (n=58)	PhaCinBeta
0.00862069	deceased (n=58)	PhaCinBeta
0.0471698	deceased (n=58)	PhaCinBeta
0.133929	deceased (n=58)	PhaCinBeta
0.0943396	deceased (n=58)	PhaCinBeta
0.0625	deceased (n=58)	PhaCinBeta
0	deceased (n=58)	PhaCinBeta
0.0263158	deceased (n=58)	PhaCinBeta
0.0363636	deceased (n=58)	PhaCinBeta
0.0648148	deceased (n=58)	PhaCinBeta
0.116071	deceased (n=58)	PhaCinBeta
1	deceased (n=58)	PhaCinBeta
0	deceased (n=58)	PhaCinBeta
0.0545455	deceased (n=58)	PhaCinBeta
0.0172414	deceased (n=58)	PhaCinBeta
0.0454545	deceased (n=58)	PhaCinBeta
0.0363636	deceased (n=58)	PhaCinBeta
0.0517241	deceased (n=58)	PhaCinBeta
0.00862069	deceased (n=58)	PhaCinBeta
0.0535714	deceased (n=58)	PhaCinBeta
0.0258621	deceased (n=58)	PhaCinBeta
0.00862069	deceased (n=58)	PhaCinBeta
0	deceased (n=58)	PhaCinBeta
0.0172414	deceased (n=58)	PhaCinBeta
0.0526316	deceased (n=58)	PhaCinBeta
1	deceased (n=58)	PhaCinBeta
0.00862069	deceased (n=58)	PhaCinBeta
0	deceased (n=58)	PhaCinBeta
0.0909091	deceased (n=58)	PhaCinBeta
0.0526316	deceased (n=58)	PhaCinBeta
0.00862069	deceased (n=58)	PhaCinBeta
0.00862069	deceased (n=58)	PhaCinBeta
0.0258621	deceased (n=58)	PhaCinBeta
0	deceased (n=58)	PhaCinBeta
0.00892857	deceased (n=58)	PhaCinBeta
0.0172414	deceased (n=58)	PhaCinBeta
0.0175439	deceased (n=58)	PhaCinBeta
0.00909091	deceased (n=58)	PhaCinBeta
0.00862069	deceased (n=58)	PhaCinBeta
0.0272727	deceased (n=58)	PhaCinBeta
0.1	deceased (n=58)	PhaCinBeta
0.0175439	deceased (n=58)	PhaCinBeta
0.0172414	deceased (n=58)	PhaCinBeta
0.0363636	deceased (n=58)	PhaCinBeta
0.00862069	deceased (n=58)	PhaCinBeta
0.0526316	deceased (n=58)	PhaCinBeta
0.0272727	deceased (n=58)	PhaCinBeta
0.0178571	deceased (n=58)	PhaCinBeta
0.0172414	deceased (n=58)	PhaCinBeta
0.0818182	deceased (n=58)	PhaCinBeta
0.0263158	deceased (n=58)	PhaCinBeta
0.0178571	deceased (n=58)	PhaCinBeta
0.0925926	deceased (n=58)	PhaCinBeta
0.00862069	deceased (n=58)	PhaCinBeta
0.0535714	deceased (n=58)	PhaCinBeta
0.0272727	deceased (n=58)	PhaCinBeta
0.0258621	deceased (n=58)	PhaCinBeta
1	deceased (n=58)	PhaCinBeta
0.00877193	deceased (n=58)	PhaCinBeta
0.037037	deceased (n=58)	PhaCinBeta
0.0267857	deceased (n=58)	PhaCinBeta
0.0267857	deceased (n=58)	PhaCinBeta
0.0258621	deceased (n=58)	PhaCinBeta
0.0175439	deceased (n=58)	PhaCinBeta
0.0363636	deceased (n=58)	PhaCinBeta
0	deceased (n=58)	PhaCinBeta
0.0263158	deceased (n=58)	PhaCinBeta
0.122642	deceased (n=58)	PhaCinBeta
0.0471698	deceased (n=58)	PhaCinBeta
0.00877193	deceased (n=58)	PhaCinBeta
0.0462963	deceased (n=58)	PhaCinBeta
0.00862069	deceased (n=58)	PhaCinBeta
0.0172414	deceased (n=58)	PhaCinBeta
0.0660377	deceased (n=58)	PhaCinBeta
0.0686275	deceased (n=58)	PhaCinBeta
0.00862069	deceased (n=58)	PhaCinBeta
0.00862069	deceased (n=58)	PhaCinBeta
0.0535714	deceased (n=58)	PhaCinBeta
0.137931	deceased (n=58)	PhaCinBeta
0.137255	deceased (n=58)	PhaCinBeta
0.00877193	deceased (n=58)	PhaCinBeta
0.0603448	deceased (n=58)	PhaCinBeta
0	deceased (n=58)	PhaCinBeta
0.0172414	deceased (n=58)	PhaCinBeta
0.0344828	deceased (n=58)	PhaCinBeta
0.0636364	deceased (n=58)	PhaCinBeta
0.00892857	deceased (n=58)	PhaCinBeta
0.0272727	deceased (n=58)	PhaCinBeta
0.00877193	deceased (n=58)	PhaCinBeta
0.138889	deceased (n=58)	PhaCinBeta
0.351852	deceased (n=58)	PhaCinBeta
0.00892857	deceased (n=58)	PhaCinBeta
0.0178571	deceased (n=58)	PhaCinBeta
0.00892857	deceased (n=58)	PhaCinBeta
0.132075	deceased (n=58)	PhaCinBeta
0.0181818	deceased (n=58)	PhaCinBeta
0	deceased (n=58)	PhaCinBeta
0.00862069	deceased (n=58)	PhaCinBeta
0	deceased (n=58)	PhaCinBeta
0.00862069	deceased (n=58)	PhaCinBeta
0.0172414	deceased (n=58)	PhaCinBeta
0	deceased (n=58)	PhaCinBeta
0.00892857	deceased (n=58)	PhaCinBeta
0.118182	deceased (n=58)	PhaCinBeta
0.0175439	deceased (n=58)	PhaCinBeta
0.00862069	deceased (n=58)	PhaCinBeta
0.00877193	deceased (n=58)	PhaCinBeta
0.0689655	deceased (n=58)	PhaCinBeta
0.0258621	deceased (n=58)	PhaCinBeta
0.0344828	deceased (n=58)	PhaCinBeta
0.00877193	deceased (n=58)	PhaCinBeta
0.00877193	deceased (n=58)	PhaCinBeta
0.0462963	deceased (n=58)	PhaCinBeta
0.0727273	deceased (n=58)	PhaCinBeta
0.0701754	deceased (n=58)	PhaCinBeta
0.0283019	deceased (n=58)	PhaCinBeta
0.0526316	deceased (n=58)	PhaCinBeta
0.0175439	deceased (n=58)	PhaCinBeta
0.01	deceased (n=58)	PhaCinBeta
0.0263158	deceased (n=58)	PhaCinBeta
0.0258621	deceased (n=58)	PhaCinBeta
0.211538	deceased (n=58)	PhaCinBeta
0.0545455	deceased (n=58)	PhaCinBeta
0.0175439	deceased (n=58)	PhaCinBeta
0.0175439	deceased (n=58)	PhaCinBeta
1	deceased (n=58)	PhaCinBeta
0.0263158	deceased (n=58)	PhaCinBeta
0.0648148	deceased (n=58)	PhaCinBeta
0.00862069	deceased (n=58)	PhaCinBeta
0.00862069	deceased (n=58)	PhaCinBeta
0.00862069	deceased (n=58)	PhaCinBeta
0.0892857	deceased (n=58)	PhaCinBeta
0.0175439	deceased (n=58)	PhaCinBeta
0.00877193	deceased (n=58)	PhaCinBeta
0.037037	deceased (n=58)	PhaCinBeta
0.00862069	deceased (n=58)	PhaCinBeta
0.00877193	deceased (n=58)	PhaCinBeta
0.00877193	deceased (n=58)	PhaCinBeta
0.0446429	deceased (n=58)	PhaCinBeta
0.0175439	deceased (n=58)	PhaCinBeta
0.0636364	deceased (n=58)	PhaCinBeta
0.0344828	deceased (n=58)	PhaCinBeta
0.0263158	deceased (n=58)	PhaCinBeta
0.0535714	deceased (n=58)	PhaCinBeta
0.0272727	deceased (n=58)	PhaCinBeta
0.0258621	deceased (n=58)	PhaCinBeta
0.0660377	deceased (n=58)	PhaCinBeta
0.0526316	deceased (n=58)	PhaCinBeta
0.0438596	deceased (n=58)	PhaCinBeta
0.0727273	deceased (n=58)	PhaCinBeta
0.122642	deceased (n=58)	PhaCinBeta
0	deceased (n=58)	PhaCinBeta
0.03	deceased (n=58)	PhaCinBeta
0.0636364	deceased (n=58)	PhaCinBeta
0.103774	deceased (n=58)	PhaCinBeta
0.0267857	deceased (n=58)	PhaCinBeta
0.0357143	deceased (n=58)	PhaCinBeta
0.0446429	deceased (n=58)	PhaCinBeta
0.0192308	deceased (n=58)	PhaCinBeta
0.00909091	deceased (n=58)	PhaCinBeta
0.0172414	deceased (n=58)	PhaCinBeta
0.0357143	deceased (n=58)	PhaCinBeta
0.0727273	deceased (n=58)	PhaCinBeta
0.0438596	deceased (n=58)	PhaCinBeta
0.0175439	deceased (n=58)	PhaCinBeta
0.0344828	deceased (n=58)	PhaCinBeta
0.0175439	deceased (n=58)	PhaCinBeta
0.0350877	deceased (n=58)	PhaCinBeta
0.0175439	deceased (n=58)	PhaCinBeta
0.0185185	deceased (n=58)	PhaCinBeta
0.0178571	deceased (n=58)	PhaCinBeta
0.0357143	deceased (n=58)	PhaCinBeta
0.0636364	deceased (n=58)	PhaCinBeta
0.0660377	deceased (n=58)	PhaCinBeta
0.0175439	deceased (n=58)	PhaCinBeta
0.00877193	deceased (n=58)	PhaCinBeta
0.0377358	deceased (n=58)	PhaCinBeta
0	deceased (n=58)	PhaCinBeta
0.0363636	deceased (n=58)	PhaCinBeta
0.0526316	deceased (n=58)	PhaCinBeta
0.0263158	deceased (n=58)	PhaCinBeta
0.037037	deceased (n=58)	PhaCinBeta
0.00877193	deceased (n=58)	PhaCinBeta
0.0344828	deceased (n=58)	PhaCinBeta
0.00877193	deceased (n=58)	PhaCinBeta
0.0462963	deceased (n=58)	PhaCinBeta
0.0754717	deceased (n=58)	PhaCinBeta
0.0446429	deceased (n=58)	PhaCinBeta
0.00862069	deceased (n=58)	PhaCinBeta
0	deceased (n=58)	PhaCinBeta
0.0446429	deceased (n=58)	PhaCinBeta
1	deceased (n=58)	PhaCinBeta
0.0181818	deceased (n=58)	PhaCinBeta
0.0172414	deceased (n=58)	PhaCinBeta
0.0576923	deceased (n=58)	PhaCinBeta
0.0363636	deceased (n=58)	PhaCinBeta
0.0272727	deceased (n=58)	PhaCinBeta
0.0263158	deceased (n=58)	PhaCinBeta
0.0350877	deceased (n=58)	PhaCinBeta
0.0175439	deceased (n=58)	PhaCinBeta
0.0555556	deceased (n=58)	PhaCinBeta
0.00862069	deceased (n=58)	PhaCinBeta
0.0454545	deceased (n=58)	PhaCinBeta
0.0258621	deceased (n=58)	PhaCinBeta
0.0258621	deceased (n=58)	PhaCinBeta
0.00877193	deceased (n=58)	PhaCinBeta
0.00877193	deceased (n=58)	PhaCinBeta
0.166667	deceased (n=58)	PhaCinBeta
0.0258621	deceased (n=58)	PhaCinBeta
0	deceased (n=58)	PhaCinBeta
0.0172414	deceased (n=58)	PhaCinBeta
0.0172414	deceased (n=58)	PhaCinBeta
0.00862069	deceased (n=58)	PhaCinBeta
0.00862069	deceased (n=58)	PhaCinBeta
0.0350877	deceased (n=58)	PhaCinBeta
0.0454545	deceased (n=58)	PhaCinBeta
0.00877193	deceased (n=58)	PhaCinBeta
0.00862069	deceased (n=58)	PhaCinBeta
0.0258621	deceased (n=58)	PhaCinBeta
0.00877193	deceased (n=58)	PhaCinBeta
0.00877193	deceased (n=58)	PhaCinBeta
0.0446429	deceased (n=58)	PhaCinBeta
0.0175439	deceased (n=58)	PhaCinBeta
0.00925926	deceased (n=58)	PhaCinBeta
0.00892857	deceased (n=58)	PhaCinBeta
0.0267857	deceased (n=58)	PhaCinBeta
0.134615	deceased (n=58)	PhaCinBeta
0.0357143	deceased (n=58)	PhaCinBeta
0.0454545	deceased (n=58)	PhaCinBeta
0.0172414	deceased (n=58)	PhaCinBeta
0.00862069	deceased (n=58)	PhaCinBeta
0.0178571	deceased (n=58)	PhaCinBeta
0.0172414	deceased (n=58)	PhaCinBeta
0.00877193	deceased (n=58)	PhaCinBeta
0.0648148	deceased (n=58)	PhaCinBeta
0.0175439	deceased (n=58)	PhaCinBeta
0.00909091	deceased (n=58)	PhaCinBeta
0.111111	deceased (n=58)	PhaCinBeta
0.00877193	deceased (n=58)	PhaCinBeta
0.00877193	deceased (n=58)	PhaCinBeta
0.0517241	deceased (n=58)	PhaCinBeta
0.00862069	deceased (n=58)	PhaCinBeta
0.00862069	deceased (n=58)	PhaCinBeta
0.0438596	deceased (n=58)	PhaCinBeta
0.00862069	deceased (n=58)	PhaCinBeta
0.00892857	deceased (n=58)	PhaCinBeta
0.00877193	deceased (n=58)	PhaCinBeta
0.0263158	deceased (n=58)	PhaCinBeta
0.115385	deceased (n=58)	PhaCinBeta
0.0344828	deceased (n=58)	PhaCinBeta
0.0526316	deceased (n=58)	PhaCinBeta
0.0526316	deceased (n=58)	PhaCinBeta
1	deceased (n=58)	PhaCinBeta
0.00862069	deceased (n=58)	PhaCinBeta
0.00862069	deceased (n=58)	PhaCinBeta
0.00862069	deceased (n=58)	PhaCinBeta
0.0267857	deceased (n=58)	PhaCinBeta
0	deceased (n=58)	PhaCinBeta
0.0357143	deceased (n=58)	PhaCinBeta
0.0803571	deceased (n=58)	PhaCinBeta
0.0263158	deceased (n=58)	PhaCinBeta
0.0175439	deceased (n=58)	PhaCinBeta
0.0526316	deceased (n=58)	PhaCinBeta
0.0267857	deceased (n=58)	PhaCinBeta
0.00862069	deceased (n=58)	PhaCinBeta
0.0454545	deceased (n=58)	PhaCinBeta
0.0350877	deceased (n=58)	PhaCinBeta
0.0263158	deceased (n=58)	PhaCinBeta
1	deceased (n=58)	PhaCinBeta
0.0175439	deceased (n=58)	PhaCinBeta
0.0258621	deceased (n=58)	PhaCinBeta
0.00877193	deceased (n=58)	PhaCinBeta
0.00892857	deceased (n=58)	PhaCinBeta
0.00877193	deceased (n=58)	PhaCinBeta
0	deceased (n=58)	PhaCinBeta
0.00892857	deceased (n=58)	PhaCinBeta
0.00892857	deceased (n=58)	PhaCinBeta
0.185185	deceased (n=58)	PhaCinBeta
0.00877193	deceased (n=58)	PhaCinBeta
0.0178571	deceased (n=58)	PhaCinBeta
0.0446429	deceased (n=58)	PhaCinBeta
0.00862069	deceased (n=58)	PhaCinBeta
0.00877193	deceased (n=58)	PhaCinBeta
0.00877193	deceased (n=58)	PhaCinBeta
0	deceased (n=58)	PhaCinBeta
0.0175439	deceased (n=58)	PhaCinBeta
0.0175439	deceased (n=58)	PhaCinBeta
0.00862069	deceased (n=58)	PhaCinBeta
0.0344828	deceased (n=58)	PhaCinBeta
0.0545455	deceased (n=58)	PhaCinBeta
0.0277778	deceased (n=58)	PhaCinBeta
0.0350877	deceased (n=58)	PhaCinBeta
1	deceased (n=58)	PhaCinBeta
0	deceased (n=58)	PhaCinBeta
1	deceased (n=58)	PhaCinBeta
0.101852	deceased (n=58)	PhaCinBeta
0.0603448	deceased (n=58)	PhaCinBeta
0.0818182	deceased (n=58)	PhaCinBeta
0.0363636	deceased (n=58)	PhaCinBeta
0.00862069	deceased (n=58)	PhaCinBeta
0.06	deceased (n=58)	PhaCinBeta
0.0555556	deceased (n=58)	PhaCinBeta
0.0535714	deceased (n=58)	PhaCinBeta
1	deceased (n=58)	PhaCinBeta
0.0172414	deceased (n=58)	PhaCinBeta
0.0754717	deceased (n=58)	PhaCinBeta
0.0535714	deceased (n=58)	PhaCinBeta
0.0535714	deceased (n=58)	PhaCinBeta
0.00892857	deceased (n=58)	PhaCinBeta
0.0272727	deceased (n=58)	PhaCinBeta
0.0175439	deceased (n=58)	PhaCinBeta
0.0446429	deceased (n=58)	PhaCinBeta
0.0545455	deceased (n=58)	PhaCinBeta
0.00892857	deceased (n=58)	PhaCinBeta
0.00862069	deceased (n=58)	PhaCinBeta
0.0288462	deceased (n=58)	PhaCinBeta
0.0263158	deceased (n=58)	PhaCinBeta
1	deceased (n=58)	PhaCinBeta
0.0263158	deceased (n=58)	PhaCinBeta
0.0272727	deceased (n=58)	PhaCinBeta
0.0535714	deceased (n=58)	PhaCinBeta
0.435185	deceased (n=58)	PhaCinBeta
0.0727273	deceased (n=58)	PhaCinBeta
0.0727273	deceased (n=58)	PhaCinBeta
0.00862069	deceased (n=58)	PhaCinBeta
0.00862069	deceased (n=58)	PhaCinBeta
0.0350877	deceased (n=58)	PhaCinBeta
0.0714286	deceased (n=58)	PhaCinBeta
0.0277778	deceased (n=58)	PhaCinBeta
0.037037	deceased (n=58)	PhaCinBeta
0.0263158	deceased (n=58)	PhaCinBeta
0.0181818	deceased (n=58)	PhaCinBeta
0.0185185	deceased (n=58)	PhaCinBeta
0.0982143	deceased (n=58)	PhaCinBeta
0.0614035	deceased (n=58)	PhaCinBeta
0.0267857	deceased (n=58)	PhaCinBeta
0.1	deceased (n=58)	PhaCinBeta
0.00862069	deceased (n=58)	PhaCinBeta
0	deceased (n=58)	PhaCinBeta
0.037037	deceased (n=58)	PhaCinBeta
0.00877193	deceased (n=58)	PhaCinBeta
0.0517241	deceased (n=58)	PhaCinBeta
0.0172414	deceased (n=58)	PhaCinBeta
0.0258621	deceased (n=58)	PhaCinBeta
0.00862069	deceased (n=58)	PhaCinBeta
0.0648148	deceased (n=58)	PhaCinBeta
0.00862069	deceased (n=58)	PhaCinBeta
0.00862069	deceased (n=58)	PhaCinBeta
0.0178571	deceased (n=58)	PhaCinBeta
0.0263158	deceased (n=58)	PhaCinBeta
1	deceased (n=58)	PhaCinBeta
0.0480769	deceased (n=58)	PhaCinBeta
0.00862069	deceased (n=58)	PhaCinBeta
0.0526316	deceased (n=58)	PhaCinBeta
0.0178571	deceased (n=58)	PhaCinBeta
0.00877193	deceased (n=58)	PhaCinBeta
0.0172414	deceased (n=58)	PhaCinBeta
0.0727273	deceased (n=58)	PhaCinBeta
0.00862069	deceased (n=58)	PhaCinBeta
0.00877193	deceased (n=58)	PhaCinBeta
0.0357143	deceased (n=58)	PhaCinBeta
0.0172414	deceased (n=58)	PhaCinBeta
0.0258621	deceased (n=58)	PhaCinBeta
0.0648148	deceased (n=58)	PhaCinBeta
0.107143	deceased (n=58)	PhaCinBeta
0	deceased (n=58)	PhaCinBeta
0.0775862	deceased (n=58)	PhaCinBeta
0	deceased (n=58)	PhaCinBeta
0.0350877	deceased (n=58)	PhaCinBeta
0.0258621	deceased (n=58)	PhaCinBeta
0.0377358	deceased (n=58)	PhaCinBeta
0.0545455	deceased (n=58)	PhaCinBeta
1	deceased (n=58)	PhaCinBeta
0.0446429	deceased (n=58)	PhaCinBeta
1	deceased (n=58)	PhaCinBeta
0.00877193	deceased (n=58)	PhaCinBeta
0	deceased (n=58)	PhaCinBeta
0.00925926	deceased (n=58)	PhaCinBeta
0	deceased (n=58)	PhaCinBeta
0.0350877	deceased (n=58)	PhaCinBeta
0.00925926	deceased (n=58)	PhaCinBeta
0.0454545	deceased (n=58)	PhaCinBeta
0.0258621	deceased (n=58)	PhaCinBeta
0.00862069	deceased (n=58)	PhaCinBeta
0.0877193	deceased (n=58)	PhaCinBeta
0.00862069	deceased (n=58)	PhaCinBeta
0.111111	deceased (n=58)	PhaCinBeta
0.00862069	deceased (n=58)	PhaCinBeta
0.0588235	deceased (n=58)	PhaCinBeta
0.0175439	deceased (n=58)	PhaCinBeta
0.037037	deceased (n=58)	PhaCinBeta
0.0175439	deceased (n=58)	PhaCinBeta
0.0175439	deceased (n=58)	PhaCinBeta
0.0526316	deceased (n=58)	PhaCinBeta
0.00862069	deceased (n=58)	PhaCinBeta
0	deceased (n=58)	PhaCinBeta
0.0175439	deceased (n=58)	PhaCinBeta
0.956897	deceased (n=58)	PhaCinBeta
1	deceased (n=58)	PhaCinBetalike
1	deceased (n=58)	PhaCinBetalike
1	deceased (n=58)	PhaCinBetalike
1	deceased (n=58)	PhaCinBetalike
1	deceased (n=58)	PhaCinBetalike
1	deceased (n=58)	PhaCinBetalike
1	deceased (n=58)	PhaCinBetalike
1	deceased (n=58)	PhaCinBetalike
1	deceased (n=58)	PhaCinBetalike
1	deceased (n=58)	PhaCinBetalike
1	deceased (n=58)	PhaCinBetalike
1	deceased (n=58)	PhaCinBetalike
1	deceased (n=58)	PhaCinBetalike
1	deceased (n=58)	PhaCinBetalike
1	deceased (n=58)	PhaCinBetalike
1	deceased (n=58)	PhaCinBetalike
1	deceased (n=58)	PhaCinBetalike
1	deceased (n=58)	PhaCinBetalike
1	deceased (n=58)	PhaCinBetalike
1	deceased (n=58)	PhaCinBetalike
1	deceased (n=58)	PhaCinBetalike
0.298246	deceased (n=58)	PhaCinBetalike
1	deceased (n=58)	PhaCinBetalike
1	deceased (n=58)	PhaCinBetalike
1	deceased (n=58)	PhaCinBetalike
1	deceased (n=58)	PhaCinBetalike
1	deceased (n=58)	PhaCinBetalike
1	deceased (n=58)	PhaCinBetalike
1	deceased (n=58)	PhaCinBetalike
1	deceased (n=58)	PhaCinBetalike
1	deceased (n=58)	PhaCinBetalike
1	deceased (n=58)	PhaCinBetalike
1	deceased (n=58)	PhaCinBetalike
1	deceased (n=58)	PhaCinBetalike
1	deceased (n=58)	PhaCinBetalike
1	deceased (n=58)	PhaCinBetalike
1	deceased (n=58)	PhaCinBetalike
1	deceased (n=58)	PhaCinBetalike
1	deceased (n=58)	PhaCinBetalike
1	deceased (n=58)	PhaCinBetalike
1	deceased (n=58)	PhaCinBetalike
1	deceased (n=58)	PhaCinBetalike
1	deceased (n=58)	PhaCinBetalike
1	deceased (n=58)	PhaCinBetalike
1	deceased (n=58)	PhaCinBetalike
1	deceased (n=58)	PhaCinBetalike
1	deceased (n=58)	PhaCinBetalike
1	deceased (n=58)	PhaCinBetalike
1	deceased (n=58)	PhaCinBetalike
1	deceased (n=58)	PhaCinBetalike
1	deceased (n=58)	PhaCinBetalike
1	deceased (n=58)	PhaCinBetalike
1	deceased (n=58)	PhaCinBetalike
1	deceased (n=58)	PhaCinBetalike
1	deceased (n=58)	PhaCinBetalike
1	deceased (n=58)	PhaCinBetalike
1	deceased (n=58)	PhaCinBetalike
1	deceased (n=58)	PhaCinBetalike
1	deceased (n=58)	PhaCinBetalike
1	deceased (n=58)	PhaCinBetalike
1	deceased (n=58)	PhaCinBetalike
1	deceased (n=58)	PhaCinBetalike
1	deceased (n=58)	PhaCinBetalike
1	deceased (n=58)	PhaCinBetalike
1	deceased (n=58)	PhaCinBetalike
1	deceased (n=58)	PhaCinBetalike
1	deceased (n=58)	PhaCinBetalike
1	deceased (n=58)	PhaCinBetalike
1	deceased (n=58)	PhaCinBetalike
1	deceased (n=58)	PhaCinBetalike
1	deceased (n=58)	PhaCinBetalike
1	deceased (n=58)	PhaCinBetalike
1	deceased (n=58)	PhaCinBetalike
1	deceased (n=58)	PhaCinBetalike
1	deceased (n=58)	PhaCinBetalike
1	deceased (n=58)	PhaCinBetalike
1	deceased (n=58)	PhaCinBetalike
1	deceased (n=58)	PhaCinBetalike
1	deceased (n=58)	PhaCinBetalike
1	deceased (n=58)	PhaCinBetalike
1	deceased (n=58)	PhaCinBetalike
1	deceased (n=58)	PhaCinBetalike
1	deceased (n=58)	PhaCinBetalike
1	deceased (n=58)	PhaCinBetalike
1	deceased (n=58)	PhaCinBetalike
1	deceased (n=58)	PhaCinBetalike
1	deceased (n=58)	PhaCinBetalike
1	deceased (n=58)	PhaCinBetalike
1	deceased (n=58)	PhaCinBetalike
1	deceased (n=58)	PhaCinBetalike
1	deceased (n=58)	PhaCinBetalike
1	deceased (n=58)	PhaCinBetalike
1	deceased (n=58)	PhaCinBetalike
1	deceased (n=58)	PhaCinBetalike
1	deceased (n=58)	PhaCinBetalike
1	deceased (n=58)	PhaCinBetalike
1	deceased (n=58)	PhaCinBetalike
1	deceased (n=58)	PhaCinBetalike
1	deceased (n=58)	PhaCinBetalike
1	deceased (n=58)	PhaCinBetalike
1	deceased (n=58)	PhaCinBetalike
1	deceased (n=58)	PhaCinBetalike
1	deceased (n=58)	PhaCinBetalike
1	deceased (n=58)	PhaCinBetalike
1	deceased (n=58)	PhaCinBetalike
1	deceased (n=58)	PhaCinBetalike
1	deceased (n=58)	PhaCinBetalike
1	deceased (n=58)	PhaCinBetalike
1	deceased (n=58)	PhaCinBetalike
1	deceased (n=58)	PhaCinBetalike
1	deceased (n=58)	PhaCinBetalike
1	deceased (n=58)	PhaCinBetalike
1	deceased (n=58)	PhaCinBetalike
1	deceased (n=58)	PhaCinBetalike
1	deceased (n=58)	PhaCinBetalike
1	deceased (n=58)	PhaCinBetalike
1	deceased (n=58)	PhaCinBetalike
1	deceased (n=58)	PhaCinBetalike
1	deceased (n=58)	PhaCinBetalike
1	deceased (n=58)	PhaCinBetalike
1	deceased (n=58)	PhaCinBetalike
1	deceased (n=58)	PhaCinBetalike
0.0178571	deceased (n=58)	PhaCinBetalike
1	deceased (n=58)	PhaCinBetalike
1	deceased (n=58)	PhaCinBetalike
1	deceased (n=58)	PhaCinBetalike
1	deceased (n=58)	PhaCinBetalike
1	deceased (n=58)	PhaCinBetalike
1	deceased (n=58)	PhaCinBetalike
1	deceased (n=58)	PhaCinBetalike
1	deceased (n=58)	PhaCinBetalike
1	deceased (n=58)	PhaCinBetalike
1	deceased (n=58)	PhaCinBetalike
1	deceased (n=58)	PhaCinBetalike
1	deceased (n=58)	PhaCinBetalike
1	deceased (n=58)	PhaCinBetalike
0.982759	deceased (n=58)	PhaCinBetalike
1	deceased (n=58)	PhaCinBetalike
1	deceased (n=58)	PhaCinBetalike
1	deceased (n=58)	PhaCinBetalike
1	deceased (n=58)	PhaCinBetalike
1	deceased (n=58)	PhaCinBetalike
1	deceased (n=58)	PhaCinBetalike
1	deceased (n=58)	PhaCinBetalike
1	deceased (n=58)	PhaCinBetalike
1	deceased (n=58)	PhaCinBetalike
1	deceased (n=58)	PhaCinBetalike
1	deceased (n=58)	PhaCinBetalike
1	deceased (n=58)	PhaCinBetalike
1	deceased (n=58)	PhaCinBetalike
1	deceased (n=58)	PhaCinBetalike
1	deceased (n=58)	PhaCinBetalike
1	deceased (n=58)	PhaCinBetalike
1	deceased (n=58)	PhaCinBetalike
1	deceased (n=58)	PhaCinBetalike
1	deceased (n=58)	PhaCinBetalike
1	deceased (n=58)	PhaCinBetalike
1	deceased (n=58)	PhaCinBetalike
1	deceased (n=58)	PhaCinBetalike
1	deceased (n=58)	PhaCinBetalike
1	deceased (n=58)	PhaCinBetalike
1	deceased (n=58)	PhaCinBetalike
1	deceased (n=58)	PhaCinBetalike
1	deceased (n=58)	PhaCinBetalike
1	deceased (n=58)	PhaCinBetalike
1	deceased (n=58)	PhaCinBetalike
1	deceased (n=58)	PhaCinBetalike
1	deceased (n=58)	PhaCinBetalike
1	deceased (n=58)	PhaCinBetalike
1	deceased (n=58)	PhaCinBetalike
1	deceased (n=58)	PhaCinBetalike
1	deceased (n=58)	PhaCinBetalike
1	deceased (n=58)	PhaCinBetalike
1	deceased (n=58)	PhaCinBetalike
1	deceased (n=58)	PhaCinBetalike
1	deceased (n=58)	PhaCinBetalike
1	deceased (n=58)	PhaCinBetalike
1	deceased (n=58)	PhaCinBetalike
1	deceased (n=58)	PhaCinBetalike
1	deceased (n=58)	PhaCinBetalike
1	deceased (n=58)	PhaCinBetalike
1	deceased (n=58)	PhaCinBetalike
1	deceased (n=58)	PhaCinBetalike
1	deceased (n=58)	PhaCinBetalike
1	deceased (n=58)	PhaCinBetalike
1	deceased (n=58)	PhaCinBetalike
1	deceased (n=58)	PhaCinBetalike
1	deceased (n=58)	PhaCinBetalike
1	deceased (n=58)	PhaCinBetalike
1	deceased (n=58)	PhaCinBetalike
1	deceased (n=58)	PhaCinBetalike
1	deceased (n=58)	PhaCinBetalike
1	deceased (n=58)	PhaCinBetalike
1	deceased (n=58)	PhaCinBetalike
1	deceased (n=58)	PhaCinBetalike
1	deceased (n=58)	PhaCinBetalike
1	deceased (n=58)	PhaCinBetalike
1	deceased (n=58)	PhaCinBetalike
1	deceased (n=58)	PhaCinBetalike
1	deceased (n=58)	PhaCinBetalike
1	deceased (n=58)	PhaCinBetalike
1	deceased (n=58)	PhaCinBetalike
1	deceased (n=58)	PhaCinBetalike
1	deceased (n=58)	PhaCinBetalike
1	deceased (n=58)	PhaCinBetalike
1	deceased (n=58)	PhaCinBetalike
1	deceased (n=58)	PhaCinBetalike
1	deceased (n=58)	PhaCinBetalike
1	deceased (n=58)	PhaCinBetalike
1	deceased (n=58)	PhaCinBetalike
1	deceased (n=58)	PhaCinBetalike
1	deceased (n=58)	PhaCinBetalike
1	deceased (n=58)	PhaCinBetalike
1	deceased (n=58)	PhaCinBetalike
1	deceased (n=58)	PhaCinBetalike
1	deceased (n=58)	PhaCinBetalike
1	deceased (n=58)	PhaCinBetalike
1	deceased (n=58)	PhaCinBetalike
1	deceased (n=58)	PhaCinBetalike
1	deceased (n=58)	PhaCinBetalike
1	deceased (n=58)	PhaCinBetalike
1	deceased (n=58)	PhaCinBetalike
1	deceased (n=58)	PhaCinBetalike
1	deceased (n=58)	PhaCinBetalike
1	deceased (n=58)	PhaCinBetalike
1	deceased (n=58)	PhaCinBetalike
1	deceased (n=58)	PhaCinBetalike
1	deceased (n=58)	PhaCinBetalike
1	deceased (n=58)	PhaCinBetalike
1	deceased (n=58)	PhaCinBetalike
1	deceased (n=58)	PhaCinBetalike
1	deceased (n=58)	PhaCinBetalike
1	deceased (n=58)	PhaCinBetalike
1	deceased (n=58)	PhaCinBetalike
1	deceased (n=58)	PhaCinBetalike
1	deceased (n=58)	PhaCinBetalike
1	deceased (n=58)	PhaCinBetalike
1	deceased (n=58)	PhaCinBetalike
1	deceased (n=58)	PhaCinBetalike
1	deceased (n=58)	PhaCinBetalike
1	deceased (n=58)	PhaCinBetalike
1	deceased (n=58)	PhaCinBetalike
0.982759	deceased (n=58)	PhaCinBetalike
1	deceased (n=58)	PhaCinBetalike
1	deceased (n=58)	PhaCinBetalike
1	deceased (n=58)	PhaCinBetalike
1	deceased (n=58)	PhaCinBetalike
1	deceased (n=58)	PhaCinBetalike
1	deceased (n=58)	PhaCinBetalike
1	deceased (n=58)	PhaCinBetalike
1	deceased (n=58)	PhaCinBetalike
1	deceased (n=58)	PhaCinBetalike
1	deceased (n=58)	PhaCinBetalike
1	deceased (n=58)	PhaCinBetalike
1	deceased (n=58)	PhaCinBetalike
1	deceased (n=58)	PhaCinBetalike
1	deceased (n=58)	PhaCinBetalike
1	deceased (n=58)	PhaCinBetalike
1	deceased (n=58)	PhaCinBetalike
1	deceased (n=58)	PhaCinBetalike
1	deceased (n=58)	PhaCinBetalike
1	deceased (n=58)	PhaCinBetalike
1	deceased (n=58)	PhaCinBetalike
1	deceased (n=58)	PhaCinBetalike
1	deceased (n=58)	PhaCinBetalike
1	deceased (n=58)	PhaCinBetalike
1	deceased (n=58)	PhaCinBetalike
1	deceased (n=58)	PhaCinBetalike
1	deceased (n=58)	PhaCinBetalike
1	deceased (n=58)	PhaCinBetalike
1	deceased (n=58)	PhaCinBetalike
1	deceased (n=58)	PhaCinBetalike
1	deceased (n=58)	PhaCinBetalike
1	deceased (n=58)	PhaCinBetalike
1	deceased (n=58)	PhaCinBetalike
1	deceased (n=58)	PhaCinBetalike
1	deceased (n=58)	PhaCinBetalike
1	deceased (n=58)	PhaCinBetalike
1	deceased (n=58)	PhaCinBetalike
1	deceased (n=58)	PhaCinBetalike
1	deceased (n=58)	PhaCinBetalike
1	deceased (n=58)	PhaCinBetalike
[truncated: 2,151 more rows]

## Sheet: Figure2a
QLD (n=25)	NSW (n=25)	VIC (n=25)	SDZWA (n=91)	Insertion type	Total AAF
TRUE	TRUE	TRUE	TRUE	phaCin-$\beta$-like	1
			TRUE	phaCin-$\beta$-like	1
			TRUE	phaCin-$\beta$-like	1
			TRUE	phaCin-$\beta$-like	1
			TRUE	phaCin-$\beta$-like	1
			TRUE	phaCin-$\beta$-like	1
			TRUE	phaCin-$\beta$-like	1
			TRUE	phaCin-$\beta$-like	1
			TRUE	phaCin-$\beta$-like	1
			TRUE	phaCin-$\beta$-like	1
			TRUE	phaCin-$\beta$-like	1
			TRUE	phaCin-$\beta$-like	1
			TRUE	phaCin-$\beta$-like	1
			TRUE	phaCin-$\beta$-like	1
			TRUE	phaCin-$\beta$-like	1
			TRUE	phaCin-$\beta$-like	1
			TRUE	phaCin-$\beta$-like	1
			TRUE	phaCin-$\beta$-like	1
			TRUE	phaCin-$\beta$-like	1
			TRUE	phaCin-$\beta$-like	1
			TRUE	phaCin-$\beta$-like	1
			TRUE	phaCin-$\beta$-like	1
			TRUE	phaCin-$\beta$-like	1
			TRUE	phaCin-$\beta$-like	1
			TRUE	phaCin-$\beta$-like	1
			TRUE	phaCin-$\beta$-like	1
			TRUE	phaCin-$\beta$-like	1
			TRUE	phaCin-$\beta$-like	1
			TRUE	phaCin-$\beta$	1
			TRUE	phaCin-$\beta$-like	1
			TRUE	phaCin-$\beta$-like	1
			TRUE	phaCin-$\beta$-like	1
			TRUE	phaCin-$\beta$-like	1
			TRUE	phaCin-$\beta$-like	1
			TRUE	phaCin-$\beta$-like	1
			TRUE	phaCin-$\beta$-like	1
			TRUE	phaCin-$\beta$-like	1
			TRUE	phaCin-$\beta$-like	1
			TRUE	phaCin-$\beta$-like	1
			TRUE	phaCin-$\beta$-like	1
			TRUE	phaCin-$\beta$-like	1
			TRUE	phaCin-$\beta$	1
			TRUE	phaCin-$\beta$-like	1
			TRUE	phaCin-$\beta$	1
			TRUE	phaCin-$\beta$-like	1
			TRUE	phaCin-$\beta$-like	1
			TRUE	phaCin-$\beta$-like	1
			TRUE	phaCin-$\beta$-like	1
			TRUE	phaCin-$\beta$-like	1
			TRUE	phaCin-$\beta$-like	1
			TRUE	phaCin-$\beta$-like	1
			TRUE	phaCin-$\beta$-like	1
			TRUE	phaCin-$\beta$-like	1
			TRUE	phaCin-$\beta$-like	1
			TRUE	phaCin-$\beta$-like	1
			TRUE	phaCin-$\beta$-like	1
			TRUE	phaCin-$\beta$-like	1
			TRUE	phaCin-$\beta$-like	1
			TRUE	phaCin-$\beta$-like	1
			TRUE	phaCin-$\beta$-like	1
			TRUE	phaCin-$\beta$-like	1
			TRUE	phaCin-$\beta$-like	1
			TRUE	phaCin-$\beta$-like	1
			TRUE	phaCin-$\beta$-like	1
			TRUE	phaCin-$\beta$-like	1
			TRUE	phaCin-$\beta$-like	1
			TRUE	phaCin-$\beta$-like	1
			TRUE	phaCin-$\beta$-like	1
			TRUE	phaCin-$\beta$-like	1
			TRUE	phaCin-$\beta$-like	1
			TRUE	phaCin-$\beta$-like	1
			TRUE	phaCin-$\beta$-like	1
			TRUE	phaCin-$\beta$-like	1
			TRUE	phaCin-$\beta$-like	1
			TRUE	phaCin-$\beta$-like	1
			TRUE	phaCin-$\beta$-like	1
			TRUE	phaCin-$\beta$-like	1
			TRUE	phaCin-$\beta$-like	1
			TRUE	phaCin-$\beta$-like	1
			TRUE	phaCin-$\beta$-like	1
			TRUE	phaCin-$\beta$-like	1
			TRUE	phaCin-$\beta$-like	1
			TRUE	phaCin-$\beta$-like	1
			TRUE	phaCin-$\beta$-like	1
			TRUE	phaCin-$\beta$	1
			TRUE	phaCin-$\beta$-like	1
			TRUE	phaCin-$\beta$-like	1
			TRUE	phaCin-$\beta$-like	1
			TRUE	phaCin-$\beta$-like	1
			TRUE	phaCin-$\beta$-like	1
			TRUE	phaCin-$\beta$-like	1
			TRUE	phaCin-$\beta$-like	1
			TRUE	phaCin-$\beta$-like	1
			TRUE	phaCin-$\beta$-like	1
			TRUE	phaCin-$\beta$-like	1
			TRUE	phaCin-$\beta$-like	1
			TRUE	phaCin-$\beta$-like	1
			TRUE	phaCin-$\beta$-like	1
			TRUE	phaCin-$\beta$-like	1
			TRUE	phaCin-$\beta$-like	1
			TRUE	phaCin-$\beta$-like	1
			TRUE	phaCin-$\beta$-like	1
			TRUE	phaCin-$\beta$-like	1
			TRUE	phaCin-$\beta$-like	1
			TRUE	phaCin-$\beta$-like	1
			TRUE	phaCin-$\beta$	1
			TRUE	phaCin-$\beta$-like	1
			TRUE	phaCin-$\beta$-like	1
			TRUE	phaCin-$\beta$-like	1
			TRUE	phaCin-$\beta$-like	1
			TRUE	phaCin-$\beta$-like	1
			TRUE	phaCin-$\beta$	1
			TRUE	phaCin-$\beta$-like	1
			TRUE	phaCin-$\beta$-like	1
			TRUE	phaCin-$\beta$-like	1
			TRUE	phaCin-$\beta$-like	1
			TRUE	phaCin-$\beta$-like	1
			TRUE	phaCin-$\beta$	1
			TRUE	phaCin-$\beta$-like	1
			TRUE	phaCin-$\beta$-like	1
			TRUE	phaCin-$\beta$-like	1
			TRUE	phaCin-$\beta$-like	1
			TRUE	phaCin-$\beta$-like	1
			TRUE	phaCin-$\beta$-like	1
			TRUE	phaCin-$\beta$-like	1
			TRUE	phaCin-$\beta$-like	1
			TRUE	phaCin-$\beta$-like	1
			TRUE	phaCin-$\beta$-like	1
			TRUE	phaCin-$\beta$	1
			TRUE	phaCin-$\beta$-like	1
			TRUE	phaCin-$\beta$	1
			TRUE	phaCin-$\beta$-like	1
			TRUE	phaCin-$\beta$-like	1
			TRUE	phaCin-$\beta$-like	1
			TRUE	phaCin-$\beta$-like	1
			TRUE	phaCin-$\beta$-like	1
			TRUE	phaCin-$\beta$-like	1
			TRUE	phaCin-$\beta$-like	1
			TRUE	phaCin-$\beta$-like	1
			TRUE	phaCin-$\beta$-like	1
			TRUE	phaCin-$\beta$-like	1
			TRUE	phaCin-$\beta$-like	1
			TRUE	phaCin-$\beta$-like	1
			TRUE	phaCin-$\beta$-like	1
			TRUE	phaCin-$\beta$-like	1
			TRUE	phaCin-$\beta$-like	1
			TRUE	phaCin-$\beta$-like	1
			TRUE	phaCin-$\beta$-like	1
			TRUE	phaCin-$\beta$-like	1
			TRUE	phaCin-$\beta$-like	1
			TRUE	phaCin-$\beta$-like	1
			TRUE	phaCin-$\beta$-like	1
			TRUE	phaCin-$\beta$	1
			TRUE	phaCin-$\beta$-like	1
			TRUE	phaCin-$\beta$-like	1
			TRUE	phaCin-$\beta$-like	1
			TRUE	phaCin-$\beta$-like	1
			TRUE	phaCin-$\beta$-like	1
			TRUE	phaCin-$\beta$-like	1
			TRUE	phaCin-$\beta$-like	1
			TRUE	phaCin-$\beta$-like	1
			TRUE	phaCin-$\beta$-like	1
			TRUE	phaCin-$\beta$-like	1
			TRUE	phaCin-$\beta$-like	1
			TRUE	phaCin-$\beta$-like	1
			TRUE	phaCin-$\beta$-like	1
			TRUE	phaCin-$\beta$-like	1
			TRUE	phaCin-$\beta$-like	1
			TRUE	phaCin-$\beta$-like	1
			TRUE	phaCin-$\beta$-like	1
			TRUE	phaCin-$\beta$-like	1
			TRUE	phaCin-$\beta$-like	1
			TRUE	phaCin-$\beta$-like	1
			TRUE	phaCin-$\beta$-like	1
			TRUE	phaCin-$\beta$-like	1
			TRUE	phaCin-$\beta$-like	1
			TRUE	phaCin-$\beta$-like	1
			TRUE	phaCin-$\beta$-like	1
			TRUE	phaCin-$\beta$-like	1
			TRUE	phaCin-$\beta$-like	1
			TRUE	phaCin-$\beta$-like	1
			TRUE	phaCin-$\beta$-like	1
			TRUE	phaCin-$\beta$-like	1
			TRUE	phaCin-$\beta$-like	1
			TRUE	phaCin-$\beta$-like	1
			TRUE	phaCin-$\beta$	0.996951
			TRUE	phaCin-$\beta$	1
			TRUE	phaCin-$\beta$-like	1
			TRUE	phaCin-$\beta$-like	1
			TRUE	phaCin-$\beta$-like	1
			TRUE	phaCin-$\beta$	1
			TRUE	phaCin-$\beta$-like	1
			TRUE	phaCin-$\beta$-like	1
			TRUE	phaCin-$\beta$	1
			TRUE	phaCin-$\beta$-like	1
			TRUE	phaCin-$\beta$-like	1
			TRUE	phaCin-$\beta$-like	1
			TRUE	phaCin-$\beta$-like	0.963415
			TRUE	phaCin-$\beta$-like	1
			TRUE	phaCin-$\beta$-like	1
			TRUE	phaCin-$\beta$-like	1
			TRUE	phaCin-$\beta$-like	1
			TRUE	phaCin-$\beta$-like	1
			TRUE	phaCin-$\beta$-like	1
			TRUE	phaCin-$\beta$-like	1
			TRUE	phaCin-$\beta$-like	1
			TRUE	phaCin-$\beta$-like	1
			TRUE	phaCin-$\beta$-like	1
			TRUE	phaCin-$\beta$-like	1
			TRUE	phaCin-$\beta$-like	1
			TRUE	phaCin-$\beta$-like	1
			TRUE	phaCin-$\beta$-like	1
			TRUE	phaCin-$\beta$-like	1
			TRUE	phaCin-$\beta$-like	1
			TRUE	phaCin-$\beta$-like	1
			TRUE	phaCin-$\beta$-like	1
			TRUE	phaCin-$\beta$-like	1
			TRUE	phaCin-$\beta$-like	1
			TRUE	phaCin-$\beta$-like	1
			TRUE	phaCin-$\beta$-like	1
			TRUE	phaCin-$\beta$-like	1
			TRUE	phaCin-$\beta$-like	1
			TRUE	phaCin-$\beta$-like	1
			TRUE	phaCin-$\beta$-like	1
			TRUE	phaCin-$\beta$-like	1
			TRUE	phaCin-$\beta$-like	1
			TRUE	phaCin-$\beta$-like	1
			TRUE	phaCin-$\beta$-like	1
			TRUE	phaCin-$\beta$-like	1
			TRUE	phaCin-$\beta$-like	1
			TRUE	phaCin-$\beta$-like	1
			TRUE	phaCin-$\beta$-like	1
			TRUE	phaCin-$\beta$-like	1
			TRUE	phaCin-$\beta$-like	1
			TRUE	phaCin-$\beta$-like	1
			TRUE	phaCin-$\beta$-like	1
			TRUE	phaCin-$\beta$-like	1
			TRUE	phaCin-$\beta$-like	1
			TRUE	phaCin-$\beta$-like	1
			TRUE	phaCin-$\beta$-like	1
			TRUE	phaCin-$\beta$-like	1
			TRUE	phaCin-$\beta$-like	1
			TRUE	phaCin-$\beta$-like	1
			TRUE	phaCin-$\beta$-like	1
			TRUE	phaCin-$\beta$-like	1
			TRUE	phaCin-$\beta$-like	1
			TRUE	phaCin-$\beta$-like	1
			TRUE	phaCin-$\beta$-like	1
			TRUE	phaCin-$\beta$-like	1
			TRUE	phaCin-$\beta$-like	1
			TRUE	phaCin-$\beta$-like	1
			TRUE	phaCin-$\beta$-like	1
			TRUE	phaCin-$\beta$-like	1
			TRUE	phaCin-$\beta$-like	1
			TRUE	phaCin-$\beta$-like	1
			TRUE	phaCin-$\beta$-like	1
			TRUE	phaCin-$\beta$-like	1
			TRUE	phaCin-$\beta$-like	1
			TRUE	phaCin-$\beta$	1
			TRUE	phaCin-$\beta$-like	1
			TRUE	phaCin-$\beta$-like	1
			TRUE	phaCin-$\beta$-like	1
			TRUE	phaCin-$\beta$-like	1
			TRUE	phaCin-$\beta$-like	1
			TRUE	phaCin-$\beta$-like	1
			TRUE	phaCin-$\beta$-like	1
			TRUE	phaCin-$\beta$-like	1
			TRUE	phaCin-$\beta$-like	1
			TRUE	phaCin-$\beta$-like	1
			TRUE	phaCin-$\beta$-like	1
			TRUE	phaCin-$\beta$-like	1
			TRUE	phaCin-$\beta$-like	1
			TRUE	phaCin-$\beta$-like	1
			TRUE	phaCin-$\beta$-like	1
			TRUE	phaCin-$\beta$-like	1
			TRUE	phaCin-$\beta$-like	1
			TRUE	phaCin-$\beta$-like	1
			TRUE	phaCin-$\beta$-like	1
			TRUE	phaCin-$\beta$-like	1
			TRUE	phaCin-$\beta$-like	1
			TRUE	phaCin-$\beta$-like	1
			TRUE	phaCin-$\beta$-like	1
			TRUE	phaCin-$\beta$-like	1
			TRUE	phaCin-$\beta$-like	1
			TRUE	phaCin-$\beta$-like	1
			TRUE	phaCin-$\beta$-like	1
			TRUE	phaCin-$\beta$-like	1
			TRUE	phaCin-$\beta$-like	1
			TRUE	phaCin-$\beta$-like	1
			TRUE	phaCin-$\beta$-like	1
			TRUE	phaCin-$\beta$-like	1
			TRUE	phaCin-$\beta$-like	1
			TRUE	phaCin-$\beta$-like	1
			TRUE	phaCin-$\beta$-like	1
			TRUE	phaCin-$\beta$-like	1
			TRUE	phaCin-$\beta$-like	1
			TRUE	phaCin-$\beta$-like	1
			TRUE	phaCin-$\beta$-like	1
			TRUE	phaCin-$\beta$-like	1
			TRUE	phaCin-$\beta$-like	0.993631
			TRUE	phaCin-$\beta$-like	1
			TRUE	phaCin-$\beta$-like	1
			TRUE	phaCin-$\beta$-like	1
			TRUE	phaCin-$\beta$-like	0.987261
			TRUE	phaCin-$\beta$-like	1
			TRUE	phaCin-$\beta$-like	1
			TRUE	phaCin-$\beta$	0.99359
			TRUE	phaCin-$\beta$-like	1
			TRUE	phaCin-$\beta$-like	1
			TRUE	phaCin-$\beta$-like	1
			TRUE	phaCin-$\beta$-like	1
			TRUE	phaCin-$\beta$-like	1
			TRUE	phaCin-$\beta$-like	1
			TRUE	phaCin-$\beta$-like	1
			TRUE	phaCin-$\beta$-like	1
			TRUE	phaCin-$\beta$-like	1
			TRUE	phaCin-$\beta$-like	1
			TRUE	phaCin-$\beta$-like	1
			TRUE	phaCin-$\beta$-like	1
			TRUE	phaCin-$\beta$-like	1
			TRUE	phaCin-$\beta$-like	1
			TRUE	phaCin-$\beta$-like	1
			TRUE	phaCin-$\beta$-like	0.993464
			TRUE	phaCin-$\beta$-like	1
			TRUE	phaCin-$\beta$-like	1
			TRUE	phaCin-$\beta$-like	1
			TRUE	phaCin-$\beta$-like	1
			TRUE	phaCin-$\beta$-like	1
			TRUE	phaCin-$\beta$-like	1
			TRUE	phaCin-$\beta$-like	1
			TRUE	phaCin-$\beta$-like	1
			TRUE	phaCin-$\beta$-like	1
			TRUE	phaCin-$\beta$-like	1
			TRUE	phaCin-$\beta$-like	1
			TRUE	phaCin-$\beta$-like	1
			TRUE	phaCin-$\beta$-like	1
			TRUE	phaCin-$\beta$-like	1
			TRUE	phaCin-$\beta$-like	1
			TRUE	phaCin-$\beta$-like	1
			TRUE	phaCin-$\beta$-like	1
			TRUE	phaCin-$\beta$	0.86747
			TRUE	phaCin-$\beta$-like	1
			TRUE	phaCin-$\beta$-like	1
			TRUE	phaCin-$\beta$-like	1
			TRUE	phaCin-$\beta$-like	1
			TRUE	phaCin-$\beta$-like	1
			TRUE	phaCin-$\beta$-like	1
			TRUE	phaCin-$\beta$-like	1
			TRUE	phaCin-$\beta$-like	1
			TRUE	phaCin-$\beta$-like	1
			TRUE	phaCin-$\beta$-like	1
			TRUE	phaCin-$\beta$-like	1
			TRUE	phaCin-$\beta$-like	1
			TRUE	phaCin-$\beta$-like	1
			TRUE	phaCin-$\beta$-like	1
			TRUE	phaCin-$\beta$	0.728659
			TRUE	phaCin-$\beta$-like	1
			TRUE	phaCin-$\beta$-like	1
			TRUE	phaCin-$\beta$-like	1
			TRUE	phaCin-$\beta$-like	1
			TRUE	phaCin-$\beta$-like	1
			TRUE	phaCin-$\beta$-like	1
			TRUE	phaCin-$\beta$-like	1
			TRUE	phaCin-$\beta$-like	1
			TRUE	phaCin-$\beta$-like	1
			TRUE	phaCin-$\beta$-like	0.992248
			TRUE	phaCin-$\beta$-like	1
			TRUE	phaCin-$\beta$-like	1
			TRUE	phaCin-$\beta$-like	1
			TRUE	phaCin-$\beta$-like	0.99115
		FALSE	TRUE	KoRV	0.428571
		TRUE	TRUE	phaCin-$\beta$-like	0.865546
			TRUE	phaCin-$\beta$-like	1
			TRUE	phaCin-$\beta$-like	0.989796
			TRUE	phaCin-$\beta$	0.398148
			TRUE	phaCin-$\beta$-like	0.284375
			TRUE	phaCin-$\beta$	0.329193
			FALSE	phaCin-$\beta$-like	0.427673
			FALSE	phaCin-$\beta$-like	0.419753
			FALSE	phaCin-$\beta$	0.360606
		FALSE	TRUE	phaCin-$\beta$	0.217391
			TRUE	KoRV	0.171875
		TRUE	FALSE	phaCin-$\beta$	0.309091
FALSE	FALSE	FALSE	TRUE	KoRV	0.156051
TRUE	TRUE	FALSE	TRUE	KoRV	0.131902
FALSE	FALSE	FALSE	TRUE	KoRV	0.101227
TRUE	TRUE	FALSE	TRUE	KoRV	0.118012
		TRUE	FALSE	phaCin-$\beta$	0.234568
	FALSE	FALSE	TRUE	KoRV	0.114907
			TRUE	KoRV	0.096875
			TRUE	KoRV	0.0987654
FALSE	FALSE	FALSE	TRUE	KoRV	0.0939394
			TRUE	KoRV	0.108696
			TRUE	KoRV	0.095092
TRUE	TRUE	FALSE	TRUE	KoRV	0.0917722
			TRUE	phaCin-$\beta$	0.13522
			TRUE	KoRV	0.090625
FALSE	FALSE	FALSE	TRUE	KoRV	0.0917722
TRUE	FALSE	FALSE	TRUE	phaCin-$\beta$	0.118012
			TRUE	KoRV	0.10061
FALSE	FALSE	FALSE	TRUE	KoRV	0.0914634
			TRUE	KoRV	0.0705521
TRUE	TRUE	TRUE	TRUE	phaCin-$\beta$	0.122642
FALSE	FALSE	FALSE	TRUE	KoRV	0.0859873
			TRUE	KoRV	0.0931677
TRUE	FALSE	FALSE	TRUE	KoRV	0.0939394
FALSE	FALSE	FALSE	TRUE	KoRV	0.0858896
TRUE	FALSE	FALSE	TRUE	KoRV	0.0727273
	TRUE	FALSE	TRUE	KoRV	0.0648148
FALSE	FALSE	FALSE	TRUE	KoRV	0.0727848
TRUE	TRUE	FALSE	FALSE	phaCin-$\beta$	0.118902
			TRUE	phaCin-$\beta$	0.104294
FALSE	FALSE	FALSE	TRUE	KoRV	0.0764331
TRUE	TRUE	FALSE	TRUE	phaCin-$\beta$	0.101911
FALSE	FALSE	FALSE	TRUE	KoRV	0.0636364
			TRUE	KoRV	0.0493827
			TRUE	KoRV	0.0797546
TRUE	TRUE	FALSE	TRUE	KoRV	0.0609756
			TRUE	phaCin-$\beta$	0.0974843
FALSE	FALSE	FALSE	TRUE	phaCin-$\beta$	0.103774
			TRUE	KoRV	0.0771605
TRUE	FALSE	FALSE	TRUE	KoRV	0.0674847
FALSE	FALSE	FALSE	TRUE	KoRV	0.0670732
TRUE	FALSE	FALSE	TRUE	KoRV	0.0555556
FALSE	FALSE	FALSE	TRUE	KoRV	0.054878
TRUE	FALSE	FALSE	TRUE	KoRV	0.071875
			TRUE	KoRV	0.069697
FALSE	FALSE	FALSE	TRUE	KoRV	0.0573248
			TRUE	KoRV	0.0823171
			TRUE	KoRV	0.0460123
			TRUE	KoRV	0.0786164
			TRUE	KoRV	0.0613497
			TRUE	KoRV	0.0460123
	TRUE	TRUE	FALSE	phaCin-$\beta$	0.156627
TRUE	FALSE	FALSE	TRUE	phaCin-$\beta$	0.0895062
FALSE	FALSE	FALSE	TRUE	KoRV	0.06875
TRUE	TRUE	FALSE	TRUE	phaCin-$\beta$	0.100629
	FALSE	FALSE	TRUE	phaCin-$\beta$	0.0838509
FALSE	FALSE	FALSE	TRUE	KoRV	0.05
	TRUE	TRUE	FALSE	phaCin-$\beta$	0.128834
TRUE	FALSE	FALSE	TRUE	phaCin-$\beta$	0.0961538
			TRUE	KoRV	0.0736196
	TRUE	TRUE	TRUE	phaCin-$\beta$	0.118182
		FALSE	TRUE	KoRV	0.0477707
			TRUE	KoRV	0.0575758
	FALSE	FALSE	TRUE	KoRV	0.0503145
	TRUE	FALSE	TRUE	KoRV	0.0727273
FALSE	FALSE	FALSE	TRUE	KoRV	0.0617284
TRUE	FALSE	FALSE	TRUE	KoRV	0.0524691
			TRUE	KoRV	0.0579268
FALSE	FALSE	FALSE	TRUE	KoRV	0.0559006
TRUE	TRUE	FALSE	TRUE	KoRV	0.0518293
	FALSE	FALSE	TRUE	KoRV	0.0766871
FALSE	FALSE	FALSE	TRUE	KoRV	0.065625
TRUE	FALSE	FALSE	TRUE	KoRV	0.0484848
FALSE	TRUE	TRUE	FALSE	phaCin-$\beta$	0.128049
	FALSE	FALSE	TRUE	KoRV	0.0757576
TRUE	TRUE	FALSE	TRUE	phaCin-$\beta$	0.0745342
FALSE	FALSE	FALSE	TRUE	KoRV	0.0429448
			TRUE	KoRV	0.053125
TRUE	TRUE	FALSE	FALSE	phaCin-$\beta$	0.104294
	FALSE	FALSE	TRUE	KoRV	0.0660377
FALSE	FALSE	FALSE	TRUE	KoRV	0.0521472
			TRUE	KoRV	0.0496894
			TRUE	phaCin-$\beta$	0.06875
			TRUE	KoRV	0.0518293
		TRUE	FALSE	phaCin-$\beta$	0.0848485
		FALSE	TRUE	KoRV	0.0575758
TRUE	FALSE	FALSE	TRUE	KoRV	0.0426829
FALSE	TRUE	FALSE	TRUE	phaCin-$\beta$	0.0792683
	FALSE	FALSE	TRUE	KoRV	0.054878
TRUE	FALSE	FALSE	TRUE	KoRV	0.0426829
			TRUE	KoRV	0.0377358
FALSE	FALSE	FALSE	TRUE	KoRV	0.0487805
TRUE	FALSE	FALSE	TRUE	KoRV	0.0545455
FALSE	FALSE	FALSE	TRUE	KoRV	0.0666667
TRUE	FALSE	FALSE	TRUE	KoRV	0.0640244
FALSE	FALSE	FALSE	TRUE	KoRV	0.0398773
	TRUE	FALSE	TRUE	KoRV	0.0727273
TRUE	FALSE	FALSE	TRUE	phaCin-$\beta$	0.06875
FALSE	FALSE	FALSE	TRUE	KoRV	0.0411392
TRUE	FALSE	FALSE	TRUE	phaCin-$\beta$	0.0764331
FALSE	TRUE	FALSE	TRUE	KoRV	0.0939394
	FALSE	FALSE	TRUE	KoRV	0.0454545
TRUE	FALSE	FALSE	TRUE	phaCin-$\beta$	0.0727848
FALSE	TRUE	TRUE	FALSE	phaCin-$\beta$	0.0903614
	FALSE	FALSE	TRUE	KoRV	0.0457317
TRUE	FALSE	FALSE	TRUE	phaCin-$\beta$	0.0791139
			TRUE	KoRV	0.0606061
			TRUE	phaCin-$\beta$	0.0679012
FALSE	FALSE	FALSE	TRUE	KoRV	0.0337423
			TRUE	KoRV	0.0515152
TRUE	FALSE	FALSE	TRUE	phaCin-$\beta$	0.0696203
FALSE	FALSE	FALSE	TRUE	KoRV	0.0521472
			TRUE	KoRV	0.0396341
			TRUE	KoRV	0.0609756
			TRUE	KoRV	0.0308642
			TRUE	KoRV	0.0496894
TRUE	FALSE	FALSE	TRUE	phaCin-$\beta$	0.0691824
FALSE	FALSE	FALSE	TRUE	KoRV	0.0363636
			TRUE	phaCin-$\beta$	0.0674847
TRUE	FALSE	FALSE	TRUE	phaCin-$\beta$	0.0609756
FALSE	FALSE	FALSE	TRUE	KoRV	0.0636364
		TRUE	FALSE	phaCin-$\beta$	0.0848485
		FALSE	TRUE	KoRV	0.0335366
			TRUE	KoRV	0.0361446
	TRUE	TRUE	FALSE	phaCin-$\beta$	0.0939394
TRUE	FALSE	FALSE	TRUE	KoRV	0.0636943
FALSE	FALSE	FALSE	TRUE	KoRV	0.0515152
TRUE	TRUE	FALSE	TRUE	phaCin-$\beta$	0.0613497
FALSE	FALSE	FALSE	TRUE	KoRV	0.0493827
TRUE	FALSE	FALSE	TRUE	phaCin-$\beta$	0.0691824
FALSE	FALSE	TRUE	FALSE	phaCin-$\beta$	0.0914634
		FALSE	TRUE	KoRV	0.0272727
	TRUE	TRUE	FALSE	phaCin-$\beta$	0.1
	FALSE	FALSE	TRUE	KoRV	0.0426829
			TRUE	KoRV	0.0518293
		TRUE	FALSE	phaCin-$\beta$	0.0848485
TRUE	TRUE	FALSE	TRUE	KoRV	0.0460123
		TRUE	TRUE	phaCin-$\beta$	0.068323
FALSE	FALSE	FALSE	TRUE	KoRV	0.0368098
	TRUE	TRUE	FALSE	phaCin-$\beta$	0.0722892
		FALSE	TRUE	KoRV	0.030303
	FALSE	FALSE	TRUE	KoRV	0.0493827
	TRUE	FALSE	TRUE	KoRV	0.0590062
	FALSE	FALSE	TRUE	KoRV	0.0401235
	TRUE	TRUE	TRUE	phaCin-$\beta$	0.0787879
TRUE	FALSE	FALSE	TRUE	KoRV	0.0337423
			TRUE	KoRV	0.0434783
FALSE	FALSE	FALSE	TRUE	KoRV	0.0363636
			TRUE	KoRV	0.0398773
TRUE	FALSE	FALSE	TRUE	KoRV	0.037037
FALSE	TRUE	TRUE	FALSE	phaCin-$\beta$	0.0753012
	FALSE	FALSE	TRUE	KoRV	0.0457317
			TRUE	KoRV	0.0421687
TRUE	TRUE	FALSE	TRUE	phaCin-$\beta$	0.0537975
	FALSE	FALSE	TRUE	KoRV	0.0341615
FALSE	FALSE	TRUE	FALSE	phaCin-$\beta$	0.0666667
		FALSE	TRUE	KoRV	0.01875
			TRUE	phaCin-$\beta$	0.0576923
TRUE	TRUE	FALSE	TRUE	phaCin-$\beta$	0.0601266
	FALSE	FALSE	TRUE	KoRV	0.0363636
			TRUE	phaCin-$\beta$	0.0597484
FALSE	TRUE	FALSE	TRUE	phaCin-$\beta$	0.068323
	FALSE	FALSE	TRUE	KoRV	0.0454545
			TRUE	KoRV	0.046875
TRUE	TRUE	FALSE	TRUE	KoRV	0.0487805
FALSE	FALSE	FALSE	TRUE	KoRV	0.0518293
			TRUE	KoRV	0.0512048
		TRUE	FALSE	phaCin-$\beta$	0.0722892
TRUE	TRUE	FALSE	TRUE	phaCin-$\beta$	0.0572289
FALSE	FALSE	FALSE	TRUE	KoRV	0.0432099
			TRUE	KoRV	0.0335366
TRUE	FALSE	FALSE	TRUE	phaCin-$\beta$	0.0582822
FALSE	FALSE	TRUE	FALSE	phaCin-$\beta$	0.060241
		FALSE	TRUE	KoRV	0.0341615
			TRUE	phaCin-$\beta$	0.0601266
		TRUE	FALSE	phaCin-$\beta$	0.0939394
		FALSE	TRUE	phaCin-$\beta$	0.0506329
			TRUE	KoRV	0.0542169
			TRUE	phaCin-$\beta$	0.053125
TRUE	FALSE	FALSE	TRUE	KoRV	0.0515152
FALSE	FALSE	FALSE	TRUE	KoRV	0.0361446
			TRUE	phaCin-$\beta$	0.0582822
			TRUE	KoRV	0.0277778
			TRUE	phaCin-$\beta$	0.0493827
TRUE	FALSE	FALSE	TRUE	phaCin-$\beta$	0.0601266
FALSE	TRUE	TRUE	FALSE	phaCin-$\beta$	0.0783133
TRUE	FALSE	FALSE	TRUE	KoRV	0.0306748
FALSE	FALSE	FALSE	TRUE	KoRV	0.0487805
	TRUE	TRUE	FALSE	phaCin-$\beta$	0.063253
		FALSE	TRUE	phaCin-$\beta$	0.0625
	FALSE	TRUE	FALSE	phaCin-$\beta$	0.0722892
	TRUE	TRUE	FALSE	phaCin-$\beta$	0.070122
TRUE	FALSE	FALSE	TRUE	KoRV	0.0401235
			TRUE	phaCin-$\beta$	0.0521472
FALSE	FALSE	FALSE	TRUE	KoRV	0.0401235
TRUE	FALSE	FALSE	TRUE	phaCin-$\beta$	0.056962
FALSE	FALSE	FALSE	TRUE	KoRV	0.0496894
			TRUE	KoRV	0.0331325
		TRUE	FALSE	phaCin-$\beta$	0.0727273
TRUE	FALSE	FALSE	TRUE	KoRV	0.0462963
FALSE	FALSE	FALSE	TRUE	KoRV	0.0301205
			TRUE	KoRV	0.046875
TRUE	FALSE	FALSE	TRUE	KoRV	0.0339506
			TRUE	KoRV	0.0301205
FALSE	FALSE	TRUE	FALSE	phaCin-$\beta$	0.0787879
TRUE	FALSE	FALSE	TRUE	phaCin-$\beta$	0.0496894
			TRUE	KoRV	0.0363636
FALSE	FALSE	FALSE	TRUE	KoRV	0.0365854
	TRUE	FALSE	TRUE	phaCin-$\beta$	0.0518293
TRUE	FALSE	FALSE	TRUE	phaCin-$\beta$	0.0512821
FALSE	FALSE	FALSE	TRUE	KoRV	0.0403727
		TRUE	FALSE	phaCin-$\beta$	0.0613497
TRUE	FALSE	FALSE	TRUE	phaCin-$\beta$	0.0490798
			TRUE	phaCin-$\beta$	0.05625
			TRUE	phaCin-$\beta$	0.0465839
FALSE	TRUE	FALSE	TRUE	phaCin-$\beta$	0.0474684
	FALSE	TRUE	FALSE	phaCin-$\beta$	0.0722892
		FALSE	TRUE	phaCin-$\beta$	0.0493827
TRUE	FALSE	FALSE	TRUE	KoRV	0.0421687
FALSE	FALSE	FALSE	TRUE	KoRV	0.0304878
TRUE	FALSE	FALSE	TRUE	phaCin-$\beta$	0.0537975
FALSE	FALSE	FALSE	TRUE	KoRV	0.0333333
	TRUE	TRUE	TRUE	phaCin-$\beta$	0.0848485
TRUE	FALSE	FALSE	TRUE	phaCin-$\beta$	0.0474684
			TRUE	phaCin-$\beta$	0.0496894
FALSE	FALSE	FALSE	TRUE	KoRV	0.0365854
			TRUE	phaCin-$\beta$	0.0462963
TRUE	FALSE	FALSE	TRUE	phaCin-$\beta$	0.0474684
	TRUE	FALSE	TRUE	phaCin-$\beta$	0.0518293
	FALSE	FALSE	TRUE	KoRV	0.0335366
FALSE	FALSE	FALSE	TRUE	phaCin-$\beta$	0.0460123
TRUE	FALSE	FALSE	TRUE	KoRV	0.03125
			TRUE	KoRV	0.0457317
FALSE	FALSE	TRUE	FALSE	phaCin-$\beta$	0.0512048
		FALSE	TRUE	KoRV	0.0277778
			TRUE	KoRV	0.0246914
			TRUE	KoRV	0.0451807
TRUE	FALSE	FALSE	TRUE	phaCin-$\beta$	0.0429448
FALSE	FALSE	FALSE	TRUE	KoRV	0.0242424
TRUE	TRUE	FALSE	TRUE	KoRV	0.0426829
FALSE	TRUE	FALSE	TRUE	phaCin-$\beta$	0.0496894
	FALSE	FALSE	TRUE	KoRV	0.0426829
			TRUE	KoRV	0.0339506
			TRUE	KoRV	0.0424242
			TRUE	KoRV	0.030303
			TRUE	KoRV	0.0277778
			TRUE	KoRV	0.0339506
	TRUE	TRUE	FALSE	phaCin-$\beta$	0.0481928
	FALSE	TRUE	FALSE	phaCin-$\beta$	0.0512048
TRUE	FALSE	FALSE	TRUE	phaCin-$\beta$	0.0434783
			TRUE	KoRV	0.0457317
FALSE	TRUE	FALSE	TRUE	phaCin-$\beta$	0.0496894
TRUE	FALSE	FALSE	TRUE	KoRV	0.0424242
FALSE	FALSE	TRUE	FALSE	phaCin-$\beta$	0.060241
TRUE	TRUE	FALSE	TRUE	phaCin-$\beta$	0.0521472
			TRUE	phaCin-$\beta$	0.0460123
FALSE	FALSE	FALSE	TRUE	KoRV	0.0337423
TRUE	FALSE	FALSE	TRUE	KoRV	0.0243902
FALSE	FALSE	FALSE	TRUE	KoRV	0.0308642
TRUE	TRUE	FALSE	TRUE	phaCin-$\beta$	0.0440252
FALSE	FALSE	FALSE	TRUE	KoRV	0.034375
TRUE	FALSE	FALSE	TRUE	KoRV	0.0375
			TRUE	KoRV	0.0471698
FALSE	FALSE	FALSE	TRUE	KoRV	0.0363636
TRUE	FALSE	FALSE	TRUE	KoRV	0.0462963
			TRUE	phaCin-$\beta$	0.046875
FALSE	FALSE	FALSE	TRUE	KoRV	0.0429448
			TRUE	KoRV	0.0121951
			TRUE	KoRV	0.030303
			TRUE	KoRV	0.030303
		TRUE	FALSE	phaCin-$\beta$	0.0542169
TRUE	FALSE	FALSE	TRUE	phaCin-$\beta$	0.0429448
FALSE	FALSE	FALSE	TRUE	KoRV	0.0120482
	TRUE	TRUE	FALSE	phaCin-$\beta$	0.0484848
TRUE	FALSE	FALSE	TRUE	KoRV	0.0308642
FALSE	FALSE	FALSE	TRUE	KoRV	0.0401235
TRUE	FALSE	FALSE	TRUE	phaCin-$\beta$	0.0411392
			FALSE	phaCin-$\beta$	0.0727273
	TRUE	FALSE	TRUE	phaCin-$\beta$	0.053125
	FALSE	FALSE	TRUE	KoRV	0.0335366
FALSE	TRUE	FALSE	TRUE	KoRV	0.030303
TRUE	FALSE	FALSE	TRUE	KoRV	0.0335366
FALSE	FALSE	FALSE	TRUE	phaCin-$\beta$	0.044586
			TRUE	KoRV	0.0301205
			TRUE	KoRV	0.040625
			TRUE	KoRV	0.0396341
	TRUE	FALSE	TRUE	phaCin-$\beta$	0.0429448
	FALSE	FALSE	TRUE	KoRV	0.0150602
		TRUE	FALSE	phaCin-$\beta$	0.0542169
		FALSE	TRUE	KoRV	0.0403727
	TRUE	FALSE	TRUE	phaCin-$\beta$	0.0432099
	FALSE	FALSE	TRUE	KoRV	0.0243902
			TRUE	KoRV	0.0152439
			TRUE	KoRV	0.0337423
TRUE	TRUE	FALSE	TRUE	phaCin-$\beta$	0.04375
FALSE	FALSE	TRUE	FALSE	phaCin-$\beta$	0.0512048
		FALSE	TRUE	KoRV	0.037037
TRUE	FALSE	FALSE	TRUE	phaCin-$\beta$	0.0408805
FALSE	FALSE	FALSE	TRUE	KoRV	0.027439
			TRUE	KoRV	0.0398773
TRUE	FALSE	FALSE	TRUE	phaCin-$\beta$	0.046875
FALSE	FALSE	FALSE	TRUE	KoRV	0.0443038
TRUE	FALSE	FALSE	TRUE	KoRV	0.0060241
FALSE	TRUE	FALSE	TRUE	KoRV	0.0426829
			TRUE	KoRV	0.054878
TRUE	FALSE	FALSE	TRUE	KoRV	0.037037
	TRUE	FALSE	TRUE	phaCin-$\beta$	0.0432099
	FALSE	FALSE	TRUE	phaCin-$\beta$	0.04375
FALSE	FALSE	FALSE	TRUE	KoRV	0.0181818
			TRUE	phaCin-$\beta$	0.0365854
			TRUE	phaCin-$\beta$	0.0365854
			TRUE	phaCin-$\beta$	0.0368098
TRUE	FALSE	FALSE	TRUE	phaCin-$\beta$	0.0377358
FALSE	FALSE	FALSE	TRUE	KoRV	0.0213415
			TRUE	phaCin-$\beta$	0.0368098
TRUE	FALSE	FALSE	TRUE	phaCin-$\beta$	0.0387097
FALSE	TRUE	TRUE	FALSE	phaCin-$\beta$	0.0545455
	FALSE	FALSE	TRUE	KoRV	0.037037
	TRUE	FALSE	FALSE	phaCin-$\beta$	0.0515152
	FALSE	FALSE	TRUE	KoRV	0.0240964
	TRUE	FALSE	TRUE	phaCin-$\beta$	0.0372671
TRUE	FALSE	FALSE	TRUE	phaCin-$\beta$	0.0414013
			TRUE	phaCin-$\beta$	0.0368098
FALSE	FALSE	FALSE	TRUE	phaCin-$\beta$	0.0408805
TRUE	FALSE	FALSE	TRUE	phaCin-$\beta$	0.0401235
FALSE	FALSE	FALSE	TRUE	KoRV	0.0272727
			TRUE	KoRV	0.0188679
			TRUE	KoRV	0.0361446
TRUE	TRUE	FALSE	TRUE	phaCin-$\beta$	0.0377358
			TRUE	phaCin-$\beta$	0.0411392
FALSE	TRUE	FALSE	FALSE	phaCin-$\beta$	0.063253
TRUE	FALSE	FALSE	FALSE	phaCin-$\beta$	0.0662651
FALSE	TRUE	FALSE	TRUE	phaCin-$\beta$	0.037037
	FALSE	FALSE	TRUE	KoRV	0.0212121
			TRUE	KoRV	0.0365854
TRUE	FALSE	FALSE	TRUE	phaCin-$\beta$	0.0365854
FALSE	TRUE	FALSE	TRUE	phaCin-$\beta$	0.0401235
	FALSE	FALSE	TRUE	KoRV	0.0245399
			TRUE	KoRV	0.0403727
TRUE	FALSE	FALSE	TRUE	phaCin-$\beta$	0.0365854
FALSE	FALSE	FALSE	TRUE	KoRV	0.0245399
TRUE	TRUE	FALSE	TRUE	phaCin-$\beta$	0.0393939
			TRUE	phaCin-$\beta$	0.0403727
FALSE	TRUE	FALSE	TRUE	KoRV	0.037037
TRUE	TRUE	FALSE	TRUE	phaCin-$\beta$	0.0429448
	FALSE	FALSE	TRUE	KoRV	0.0242424
			TRUE	phaCin-$\beta$	0.040625
			TRUE	KoRV	0.0245399
			TRUE	KoRV	0.0272727
FALSE	FALSE	TRUE	FALSE	KoRV	0.0722892
	TRUE	FALSE	FALSE	KoRV	0.0487805
		TRUE	FALSE	phaCin-$\beta$	0.0709877
	FALSE	FALSE	TRUE	KoRV	0.0121212
TRUE	FALSE	FALSE	TRUE	KoRV	0.0363636
			TRUE	KoRV	0.0403727
FALSE	FALSE	FALSE	TRUE	KoRV	0.0271084
	TRUE	FALSE	FALSE	phaCin-$\beta$	0.0421687
	FALSE	FALSE	TRUE	KoRV	0.0333333
			TRUE	KoRV	0.0341615
			TRUE	KoRV	0.0335366
			TRUE	KoRV	0.0308642
			TRUE	KoRV	0.0213415
	TRUE	FALSE	TRUE	KoRV	0.0339506
TRUE	FALSE	FALSE	TRUE	KoRV	0.0212121
FALSE	FALSE	FALSE	TRUE	phaCin-$\beta$	0.0341615
			TRUE	KoRV	0.0272727
TRUE	FALSE	FALSE	TRUE	KoRV	0.0182927
FALSE	FALSE	FALSE	TRUE	KoRV	0.0240964
			TRUE	KoRV	0.0279503
	TRUE	TRUE	FALSE	phaCin-$\beta$	0.0613497
	FALSE	FALSE	TRUE	KoRV	0.0181818
	TRUE	FALSE	TRUE	KoRV	0.0331325
TRUE	FALSE	FALSE	TRUE	phaCin-$\beta$	0.034375
FALSE	FALSE	FALSE	TRUE	KoRV	0.0339506
			TRUE	KoRV	0.0331325
TRUE	FALSE	FALSE	TRUE	KoRV	0.0335366
FALSE	FALSE	TRUE	FALSE	phaCin-$\beta$	0.0391566
TRUE	FALSE	FALSE	TRUE	KoRV	0.0182927
			TRUE	KoRV	0.0331325
			TRUE	phaCin-$\beta$	0.037037
			TRUE	phaCin-$\beta$	0.0341615
			TRUE	KoRV	0.0308642
			TRUE	KoRV	0.0337423
FALSE	FALSE	FALSE	TRUE	phaCin-$\beta$	0.0348101
			TRUE	phaCin-$\beta$	0.0339506
TRUE	FALSE	FALSE	TRUE	phaCin-$\beta$	0.037037
			TRUE	phaCin-$\beta$	0.037037
FALSE	FALSE	FALSE	TRUE	KoRV	0.0153374
	TRUE	FALSE	TRUE	KoRV	0.0335366
	FALSE	FALSE	TRUE	KoRV	0.0335366
			TRUE	KoRV	0.0181818
			TRUE	KoRV	0.0121951
			TRUE	KoRV	0.037037
		TRUE	FALSE	phaCin-$\beta$	0.0363636
			FALSE	phaCin-$\beta$	0.0421687
		FALSE	TRUE	KoRV	0.0153374
TRUE	FALSE	FALSE	TRUE	KoRV	0.0335366
	TRUE	FALSE	TRUE	phaCin-$\beta$	0.0345912
FALSE	FALSE	FALSE	TRUE	KoRV	0.0333333
			TRUE	KoRV	0.0335366
			TRUE	KoRV	0.0245399
			TRUE	KoRV	0.0180723
TRUE	FALSE	FALSE	TRUE	phaCin-$\beta$	0.0337423
FALSE	FALSE	FALSE	TRUE	KoRV	0.0212121
TRUE	FALSE	FALSE	TRUE	phaCin-$\beta$	0.0331325
FALSE	FALSE	FALSE	TRUE	KoRV	0.0339506
		TRUE	FALSE	phaCin-$\beta$	0.0396341
		FALSE	TRUE	KoRV	0.0301205
	TRUE	FALSE	FALSE	phaCin-$\beta$	0.0337423
TRUE	FALSE	FALSE	TRUE	KoRV	0.0331325
			TRUE	phaCin-$\beta$	0.0306748
FALSE	FALSE	TRUE	FALSE	phaCin-$\beta$	0.0545455
			FALSE	phaCin-$\beta$	0.0331325
TRUE	FALSE	FALSE	TRUE	phaCin-$\beta$	0.0481928
FALSE	FALSE	FALSE	TRUE	KoRV	0.030303
			TRUE	KoRV	0.0301205
			TRUE	KoRV	0.0306748
TRUE	FALSE	FALSE	TRUE	phaCin-$\beta$	0.0304878
FALSE	FALSE	FALSE	TRUE	KoRV	0.00903614
TRUE	TRUE	FALSE	FALSE	phaCin-$\beta$	0.0333333
	FALSE	FALSE	TRUE	KoRV	0.0214724
FALSE	TRUE	FALSE	TRUE	KoRV	0.030303
			TRUE	phaCin-$\beta$	0.0339506
TRUE	FALSE	FALSE	TRUE	phaCin-$\beta$	0.0306748
FALSE	TRUE	FALSE	TRUE	KoRV	0.0304878
	FALSE	FALSE	TRUE	KoRV	0.0306748
	TRUE	TRUE	FALSE	phaCin-$\beta$	0.0424242
	FALSE	FALSE	TRUE	KoRV	0.0304878
	TRUE	FALSE	TRUE	phaCin-$\beta$	0.0341615
	FALSE	FALSE	TRUE	KoRV	0.027439
			TRUE	KoRV	0.0301205
			TRUE	phaCin-$\beta$	0.0345912
			TRUE	KoRV	0.030303
	TRUE	FALSE	TRUE	phaCin-$\beta$	0.0306748
			FALSE	phaCin-$\beta$	0.0361446
			TRUE	KoRV	0.030303
TRUE	FALSE	FALSE	TRUE	phaCin-$\beta$	0.0314465
FALSE	FALSE	TRUE	FALSE	phaCin-$\beta$	0.0361446
TRUE	FALSE	FALSE	TRUE	phaCin-$\beta$	0.030303
FALSE	FALSE	TRUE	FALSE	phaCin-$\beta$	0.0393939
		FALSE	TRUE	KoRV	0.0304878
TRUE	FALSE	FALSE	TRUE	KoRV	0.030303
FALSE	FALSE	FALSE	TRUE	KoRV	0.00301205
TRUE	FALSE	FALSE	FALSE	KoRV	0.0060241
FALSE	FALSE	FALSE	TRUE	phaCin-$\beta$	0.030303
			TRUE	KoRV	0.0121951
TRUE	FALSE	FALSE	TRUE	phaCin-$\beta$	0.034375
FALSE	TRUE	FALSE	TRUE	KoRV	0.0304878
	FALSE	FALSE	TRUE	KoRV	0.0308642
	TRUE	FALSE	TRUE	phaCin-$\beta$	0.0304878
TRUE	FALSE	FALSE	TRUE	KoRV	0.0361446
FALSE	FALSE	FALSE	TRUE	KoRV	0.0210843
	TRUE	TRUE	FALSE	KoRV	0.030303
TRUE	TRUE	FALSE	FALSE	phaCin-$\beta$	0.0301205
FALSE	FALSE	FALSE	TRUE	phaCin-$\beta$	0.0308642
			TRUE	KoRV	0.0310559
TRUE	FALSE	FALSE	TRUE	phaCin-$\beta$	0.03125
FALSE	FALSE	FALSE	TRUE	KoRV	0.030303
			TRUE	KoRV	0.0306748
			TRUE	KoRV	0.0181818
	TRUE	FALSE	TRUE	phaCin-$\beta$	0.0341615
	FALSE	FALSE	TRUE	KoRV	0.0331325
			TRUE	KoRV	0.030303
			TRUE	KoRV	0.00903614
			TRUE	KoRV	0.0242424
			TRUE	KoRV	0.0151515
TRUE	FALSE	FALSE	TRUE	KoRV	0.0279503
			TRUE	phaCin-$\beta$	0.0272727
	TRUE	FALSE	FALSE	KoRV	0.0424242
	FALSE	FALSE	TRUE	phaCin-$\beta$	0.0308642
FALSE	FALSE	TRUE	FALSE	phaCin-$\beta$	0.0335366
		FALSE	TRUE	KoRV	0.0271084
			TRUE	KoRV	0.0271084
			TRUE	KoRV	0.0393939
			TRUE	KoRV	0.0304878
		TRUE	FALSE	KoRV	0.0339506
		FALSE	TRUE	KoRV	0.0180723
TRUE	FALSE	FALSE	TRUE	KoRV	0.015625
FALSE	TRUE	FALSE	TRUE	KoRV	0.027439
TRUE	FALSE	FALSE	TRUE	KoRV	0.0306748
			TRUE	phaCin-$\beta$	0.0316456
			TRUE	phaCin-$\beta$	0.0276074
FALSE	FALSE	TRUE	FALSE	phaCin-$\beta$	0.0271084
			FALSE	phaCin-$\beta$	0.0331325
			FALSE	phaCin-$\beta$	0.0271084
TRUE	FALSE	FALSE	TRUE	phaCin-$\beta$	0.0308642
FALSE	FALSE	FALSE	TRUE	phaCin-$\beta$	0.027439
TRUE	FALSE	FALSE	TRUE	KoRV	0.0271084
			TRUE	phaCin-$\beta$	0.0272727
FALSE	FALSE	FALSE	TRUE	KoRV	0.00301205
			TRUE	KoRV	0.0210843
			TRUE	KoRV	0.0210843
TRUE	FALSE	FALSE	TRUE	KoRV	0.0240964
			TRUE	phaCin-$\beta$	0.027439
FALSE	TRUE	FALSE	TRUE	phaCin-$\beta$	0.0271084
			TRUE	phaCin-$\beta$	0.028125
		TRUE	FALSE	phaCin-$\beta$	0.0301205
			FALSE	phaCin-$\beta$	0.0335366
	FALSE	FALSE	TRUE	KoRV	0.0213415
			TRUE	KoRV	0.0121951
	TRUE	FALSE	TRUE	KoRV	0.030303
	FALSE	TRUE	FALSE	KoRV	0.0272727
TRUE	FALSE	FALSE	TRUE	phaCin-$\beta$	0.0306748
FALSE	FALSE	FALSE	TRUE	KoRV	0.0271084
TRUE	TRUE	FALSE	FALSE	phaCin-$\beta$	0.0331325
FALSE	FALSE	FALSE	TRUE	KoRV	0.027439
			TRUE	KoRV	0.0276074
			TRUE	KoRV	0.0301205
		TRUE	FALSE	phaCin-$\beta$	0.0339506
		FALSE	TRUE	KoRV	0.0272727
			TRUE	KoRV	0.0276074
			TRUE	KoRV	0.0276074
			TRUE	KoRV	0.0242424
	TRUE	FALSE	TRUE	phaCin-$\beta$	0.037037
	FALSE	FALSE	TRUE	KoRV	0.00903614
			TRUE	phaCin-$\beta$	0.0279503
TRUE	FALSE	FALSE	TRUE	KoRV	0.0242424
FALSE	FALSE	FALSE	TRUE	KoRV	0.0272727
		TRUE	FALSE	phaCin-$\beta$	0.0361446
		FALSE	TRUE	KoRV	0.0210843
			TRUE	KoRV	0.0271084
		TRUE	FALSE	phaCin-$\beta$	0.0331325
		FALSE	TRUE	KoRV	0.0184049
TRUE	FALSE	FALSE	TRUE	KoRV	0.0121212
			TRUE	KoRV	0.0213415
FALSE	FALSE	FALSE	TRUE	KoRV	0.00909091
			TRUE	KoRV	0.00301205
TRUE	FALSE	FALSE	TRUE	KoRV	0.027439
FALSE	TRUE	FALSE	TRUE	KoRV	0.0272727
	FALSE	FALSE	TRUE	KoRV	0.0060241
			TRUE	KoRV	0.0272727
	TRUE	TRUE	FALSE	phaCin-$\beta$	0.0365854
	FALSE	FALSE	TRUE	KoRV	0.0213415
TRUE	FALSE	FALSE	TRUE	KoRV	0.0151515
FALSE	FALSE	FALSE	TRUE	KoRV	0.0279503
			TRUE	KoRV	0.0272727
			TRUE	KoRV	0.0217391
TRUE	TRUE	FALSE	TRUE	KoRV	0.0151515
FALSE	FALSE	FALSE	TRUE	KoRV	0.027439
			TRUE	KoRV	0.0272727
			TRUE	phaCin-$\beta$	0.0279503
			TRUE	phaCin-$\beta$	0.0272727
			TRUE	KoRV	0.0272727
			TRUE	KoRV	0.0151515
TRUE	FALSE	FALSE	TRUE	KoRV	0.00903614
FALSE	FALSE	TRUE	FALSE	phaCin-$\beta$	0.0333333
TRUE	FALSE	FALSE	TRUE	phaCin-$\beta$	0.0242424
FALSE	FALSE	TRUE	FALSE	phaCin-$\beta$	0.0271084
TRUE	FALSE	FALSE	TRUE	phaCin-$\beta$	0.0240964
FALSE	FALSE	FALSE	TRUE	KoRV	0.0331325
	TRUE	FALSE	TRUE	phaCin-$\beta$	0.0432099
	FALSE	FALSE	TRUE	KoRV	0.0212121
TRUE	FALSE	FALSE	TRUE	phaCin-$\beta$	0.0308642
			TRUE	phaCin-$\beta$	0.0246914
FALSE	FALSE	FALSE	TRUE	KoRV	0.0151515
	TRUE	FALSE	TRUE	phaCin-$\beta$	0.0276074
	FALSE	TRUE	FALSE	phaCin-$\beta$	0.0361446
		FALSE	TRUE	KoRV	0.0245399
	TRUE	FALSE	TRUE	KoRV	0.0243902
	FALSE	FALSE	TRUE	KoRV	0.027439
		TRUE	FALSE	phaCin-$\beta$	0.0301205
		FALSE	TRUE	KoRV	0.0243902
	TRUE	FALSE	FALSE	phaCin-$\beta$	0.0331325
	FALSE	TRUE	FALSE	phaCin-$\beta$	0.0484848
TRUE	FALSE	FALSE	TRUE	phaCin-$\beta$	0.0240964
FALSE	FALSE	FALSE	TRUE	KoRV	0.0361446
		TRUE	FALSE	phaCin-$\beta$	0.0271084
		FALSE	TRUE	KoRV	0.0242424
			TRUE	KoRV	0.0150602
		TRUE	FALSE	phaCin-$\beta$	0.0361446
		FALSE	TRUE	KoRV	0.0182927
	TRUE	FALSE	FALSE	phaCin-$\beta$	0.0304878
	FALSE	FALSE	TRUE	phaCin-$\beta$	0.0245399
			TRUE	KoRV	0.027439
TRUE	FALSE	FALSE	TRUE	phaCin-$\beta$	0.0242424
			TRUE	KoRV	0.0152439
FALSE	FALSE	TRUE	FALSE	phaCin-$\beta$	0.0271084
		FALSE	TRUE	phaCin-$\beta$	0.0246914
			TRUE	KoRV	0.027439
			TRUE	KoRV	0.0212121
			TRUE	KoRV	0.0242424
			TRUE	KoRV	0.0120482
			TRUE	KoRV	0.0213415
		TRUE	FALSE	KoRV	0.0245399
		FALSE	TRUE	KoRV	0.0242424
			TRUE	KoRV	0.0240964
TRUE	FALSE	FALSE	FALSE	KoRV	0.0181818
FALSE	TRUE	FALSE	TRUE	KoRV	0.0304878
	FALSE	FALSE	TRUE	KoRV	0.0245399
	TRUE	FALSE	TRUE	phaCin-$\beta$	0.0246914
TRUE	FALSE	FALSE	TRUE	KoRV	0.0240964
			TRUE	KoRV	0.0272727
FALSE	TRUE	FALSE	TRUE	phaCin-$\beta$	0.0246914
TRUE	FALSE	FALSE	TRUE	phaCin-$\beta$	0.0242424
			FALSE	KoRV	0.00301205
			TRUE	KoRV	0.00609756
FALSE	FALSE	FALSE	TRUE	phaCin-$\beta$	0.0242424
TRUE	FALSE	FALSE	TRUE	phaCin-$\beta$	0.0242424
			TRUE	phaCin-$\beta$	0.0276074
	TRUE	FALSE	TRUE	phaCin-$\beta$	0.0248447
FALSE	TRUE	FALSE	FALSE	phaCin-$\beta$	0.0271084
			TRUE	phaCin-$\beta$	0.0279503
	FALSE	FALSE	TRUE	KoRV	0.0243902
TRUE	FALSE	FALSE	TRUE	phaCin-$\beta$	0.03125
	TRUE	FALSE	TRUE	phaCin-$\beta$	0.028125
FALSE	FALSE	FALSE	TRUE	KoRV	0.0182927
TRUE	FALSE	FALSE	TRUE	phaCin-$\beta$	0.0310559
			TRUE	phaCin-$\beta$	0.0246914
			TRUE	phaCin-$\beta$	0.0286624
FALSE	FALSE	TRUE	FALSE	phaCin-$\beta$	0.030303
TRUE	FALSE	FALSE	TRUE	phaCin-$\beta$	0.0314465
FALSE	FALSE	TRUE	FALSE	phaCin-$\beta$	0.0272727
TRUE	FALSE	FALSE	TRUE	KoRV	0.0242424
			TRUE	phaCin-$\beta$	0.0391566
FALSE	FALSE	FALSE	TRUE	KoRV	0.0245399
			TRUE	KoRV	0.0242424
			TRUE	KoRV	0.0151515
			TRUE	KoRV	0.0151515
			TRUE	KoRV	0.0242424
			TRUE	KoRV	0.0240964
	TRUE	FALSE	TRUE	KoRV	0.0245399
	FALSE	FALSE	TRUE	KoRV	0.0124224
			TRUE	KoRV	0.0184049
			TRUE	KoRV	0.0180723
			TRUE	phaCin-$\beta$	0.0246914
TRUE	FALSE	FALSE	TRUE	phaCin-$\beta$	0.0245399
			TRUE	KoRV	0.030303
FALSE	FALSE	FALSE	TRUE	KoRV	0.00903614
TRUE	FALSE	FALSE	TRUE	KoRV	0.0271084
FALSE	FALSE	FALSE	TRUE	KoRV	0.0181818
TRUE	FALSE	FALSE	TRUE	phaCin-$\beta$	0.0272727
FALSE	FALSE	FALSE	TRUE	phaCin-$\beta$	0.0253165
TRUE	FALSE	FALSE	TRUE	phaCin-$\beta$	0.0306748
FALSE	TRUE	FALSE	TRUE	phaCin-$\beta$	0.0248447
			TRUE	phaCin-$\beta$	0.0276074
	FALSE	FALSE	TRUE	KoRV	0.0240964
			TRUE	phaCin-$\beta$	0.025
	TRUE	TRUE	FALSE	phaCin-$\beta$	0.0271084
	FALSE	FALSE	TRUE	KoRV	0.027439
			TRUE	KoRV	0.0245399
TRUE	FALSE	FALSE	FALSE	phaCin-$\beta$	0.0272727
FALSE	FALSE	FALSE	TRUE	KoRV	0.0210843
			TRUE	KoRV	0.0184049
			TRUE	KoRV	0.0243902
TRUE	FALSE	FALSE	TRUE	KoRV	0.0121951
FALSE	FALSE	FALSE	TRUE	KoRV	0.0212121
			TRUE	KoRV	0.00909091
TRUE	FALSE	FALSE	TRUE	KoRV	0.0271084
			TRUE	KoRV	0.0151515
FALSE	FALSE	FALSE	TRUE	phaCin-$\beta$	0.0316456
			TRUE	KoRV	0.0210843
			TRUE	KoRV	0.0212121
TRUE	FALSE	FALSE	TRUE	KoRV	0.0210843
FALSE	FALSE	FALSE	TRUE	phaCin-$\beta$	0.0213415
			TRUE	phaCin-$\beta$	0.0248447
			TRUE	KoRV	0.0182927
			TRUE	phaCin-$\beta$	0.0221519
TRUE	FALSE	FALSE	TRUE	phaCin-$\beta$	0.0243902
FALSE	FALSE	TRUE	FALSE	phaCin-$\beta$	0.0240964
		FALSE	TRUE	phaCin-$\beta$	0.021875
			TRUE	KoRV	0.0217391
			TRUE	KoRV	0.0213415
			TRUE	KoRV	0.0210843
	TRUE	FALSE	TRUE	KoRV	0.0272727
	FALSE	FALSE	TRUE	KoRV	0.0121951
TRUE	FALSE	FALSE	TRUE	KoRV	0.0272727
			TRUE	phaCin-$\beta$	0.0221519
FALSE	FALSE	FALSE	TRUE	KoRV	0.0216049
			TRUE	KoRV	0.0153374
			TRUE	KoRV	0.0153374
		TRUE	FALSE	KoRV	0.0212121
	TRUE	FALSE	FALSE	phaCin-$\beta$	0.0272727
	FALSE	FALSE	TRUE	KoRV	0.00617284
TRUE	FALSE	FALSE	FALSE	KoRV	0.00903614
			FALSE	KoRV	0.0060241
			FALSE	phaCin-$\beta$	0.0271084
FALSE	FALSE	TRUE	FALSE	phaCin-$\beta$	0.0240964
			FALSE	KoRV	0.0210843
TRUE	FALSE	FALSE	TRUE	KoRV	0.0272727
FALSE	FALSE	FALSE	TRUE	KoRV	0.0212121
		TRUE	FALSE	phaCin-$\beta$	0.0365854
		FALSE	TRUE	KoRV	0.0210843
TRUE	FALSE	FALSE	TRUE	phaCin-$\beta$	0.0242424
FALSE	FALSE	TRUE	FALSE	phaCin-$\beta$	0.027439
			FALSE	phaCin-$\beta$	0.0212121
TRUE	TRUE	FALSE	TRUE	phaCin-$\beta$	0.0240964
FALSE	FALSE	FALSE	TRUE	KoRV	0.0030303
			TRUE	KoRV	0.012987
TRUE	FALSE	FALSE	TRUE	phaCin-$\beta$	0.0220126
FALSE	FALSE	TRUE	TRUE	KoRV	0.0213415
	TRUE	FALSE	TRUE	phaCin-$\beta$	0.0243902
	FALSE	FALSE	TRUE	KoRV	0.0151515
			TRUE	KoRV	0.0212121
TRUE	FALSE	FALSE	FALSE	phaCin-$\beta$	0.0210843
FALSE	TRUE	TRUE	FALSE	phaCin-$\beta$	0.0213415
	FALSE	FALSE	TRUE	KoRV	0.0212121
TRUE	FALSE	FALSE	TRUE	KoRV	0.0212121
FALSE	FALSE	FALSE	TRUE	KoRV	0.0152439
	TRUE	FALSE	TRUE	KoRV	0.0212121
	FALSE	TRUE	FALSE	phaCin-$\beta$	0.0210843
TRUE	FALSE	FALSE	TRUE	phaCin-$\beta$	0.0216049
			TRUE	phaCin-$\beta$	0.0246914
FALSE	FALSE	TRUE	FALSE	phaCin-$\beta$	0.0301205
		FALSE	TRUE	KoRV	0.0121212
TRUE	TRUE	FALSE	TRUE	KoRV	0.0150602
	FALSE	FALSE	TRUE	KoRV	0.0210843
			TRUE	KoRV	0.0210843
FALSE	FALSE	FALSE	TRUE	KoRV	0.0214724
TRUE	FALSE	FALSE	TRUE	KoRV	0.0304878
FALSE	FALSE	FALSE	TRUE	KoRV	0.0121212
TRUE	TRUE	FALSE	TRUE	phaCin-$\beta$	0.0248447
FALSE	FALSE	FALSE	TRUE	KoRV	0.0121212
TRUE	FALSE	FALSE	TRUE	phaCin-$\beta$	0.0212121
FALSE	FALSE	FALSE	TRUE	KoRV	0.00606061
TRUE	FALSE	FALSE	TRUE	KoRV	0.0152439
FALSE	FALSE	FALSE	TRUE	KoRV	0.0152439
			TRUE	phaCin-$\beta$	0.0214724
			TRUE	phaCin-$\beta$	0.0301205
TRUE	FALSE	FALSE	TRUE	phaCin-$\beta$	0.0245399
FALSE	FALSE	FALSE	TRUE	KoRV	0.0214724
	TRUE	FALSE	TRUE	KoRV	0.0210843
			TRUE	KoRV	0.0212121
	FALSE	FALSE	TRUE	KoRV	0.0212121
			TRUE	phaCin-$\beta$	0.0212121
			TRUE	phaCin-$\beta$	0.0216049
TRUE	FALSE	FALSE	TRUE	KoRV	0.0213415
FALSE	FALSE	TRUE	FALSE	phaCin-$\beta$	0.0331325
	TRUE	FALSE	FALSE	phaCin-$\beta$	0.0271084
			TRUE	phaCin-$\beta$	0.0214724
	FALSE	FALSE	TRUE	KoRV	0.0214724
			TRUE	KoRV	0.00606061
			TRUE	KoRV	0.0210843
TRUE	FALSE	FALSE	TRUE	KoRV	0.0243902
FALSE	FALSE	TRUE	FALSE	phaCin-$\beta$	0.0271084
TRUE	FALSE	FALSE	TRUE	phaCin-$\beta$	0.0221519
	TRUE	FALSE	TRUE	phaCin-$\beta$	0.021875
FALSE	FALSE	FALSE	TRUE	KoRV	0.0212121
TRUE	FALSE	FALSE	TRUE	KoRV	0.00903614
FALSE	FALSE	FALSE	TRUE	KoRV	0.022293
			TRUE	KoRV	0.0212121
	TRUE	FALSE	TRUE	KoRV	0.0154321
TRUE	FALSE	FALSE	TRUE	phaCin-$\beta$	0.021875
FALSE	TRUE	FALSE	FALSE	phaCin-$\beta$	0.0331325
TRUE	FALSE	FALSE	TRUE	phaCin-$\beta$	0.0214724
	TRUE	FALSE	TRUE	phaCin-$\beta$	0.022293
FALSE	FALSE	FALSE	TRUE	KoRV	0.0151515
		TRUE	FALSE	phaCin-$\beta$	0.0271084
TRUE	FALSE	FALSE	TRUE	KoRV	0.0212121
FALSE	FALSE	FALSE	TRUE	KoRV	0.0213415
			TRUE	KoRV	0.0182927
		TRUE	FALSE	phaCin-$\beta$	0.0277778
			FALSE	phaCin-$\beta$	0.0248447
	TRUE	FALSE	TRUE	phaCin-$\beta$	0.0272727
			TRUE	phaCin-$\beta$	0.0245399
TRUE	FALSE	FALSE	TRUE	phaCin-$\beta$	0.0217391
FALSE	TRUE	FALSE	FALSE	KoRV	0.0271084
			TRUE	phaCin-$\beta$	0.0248447
	FALSE	FALSE	TRUE	KoRV	0.0180723
	TRUE	FALSE	FALSE	phaCin-$\beta$	0.0240964
			TRUE	KoRV	0.0210843
	FALSE	FALSE	TRUE	KoRV	0.0151515
			TRUE	KoRV	0.0151515
	TRUE	FALSE	FALSE	KoRV	0.0210843
TRUE	FALSE	FALSE	TRUE	phaCin-$\beta$	0.0213415
FALSE	FALSE	FALSE	TRUE	KoRV	0.0180723
			TRUE	KoRV	0.0184049
	TRUE	FALSE	FALSE	KoRV	0.0212121
	FALSE	FALSE	TRUE	KoRV	0.0180723
			TRUE	KoRV	0.0184049
TRUE	FALSE	FALSE	TRUE	phaCin-$\beta$	0.0188679
			TRUE	phaCin-$\beta$	0.0216049
			TRUE	KoRV	0.0182927
FALSE	FALSE	FALSE	TRUE	KoRV	0.0121951
	TRUE	FALSE	FALSE	KoRV	0.0271084
			TRUE	phaCin-$\beta$	0.0181818
			TRUE	KoRV	0.0152439
	FALSE	FALSE	TRUE	KoRV	0.0121212
TRUE	FALSE	FALSE	TRUE	KoRV	0.00903614
	TRUE	FALSE	TRUE	phaCin-$\beta$	0.0217391
FALSE	FALSE	FALSE	TRUE	KoRV	0.0181818
			TRUE	KoRV	0.00903614
	TRUE	FALSE	TRUE	phaCin-$\beta$	0.0182927
	FALSE	FALSE	TRUE	KoRV	0.0180723
	TRUE	FALSE	FALSE	KoRV	0.0240964
	FALSE	TRUE	FALSE	phaCin-$\beta$	0.0210843
		FALSE	TRUE	KoRV	0.0181818
			TRUE	KoRV	0.0180723
			TRUE	KoRV	0.0180723
		TRUE	FALSE	phaCin-$\beta$	0.0181818
			FALSE	phaCin-$\beta$	0.0212121
TRUE	FALSE	FALSE	TRUE	phaCin-$\beta$	0.0245399
FALSE	FALSE	FALSE	TRUE	phaCin-$\beta$	0.0186335
			TRUE	phaCin-$\beta$	0.0185185
TRUE	FALSE	FALSE	TRUE	KoRV	0.0181818
FALSE	TRUE	FALSE	FALSE	phaCin-$\beta$	0.0301205
	FALSE	FALSE	TRUE	KoRV	0.0121212
TRUE	FALSE	FALSE	TRUE	KoRV	0.0181818
FALSE	FALSE	FALSE	TRUE	KoRV	0.0150602
TRUE	FALSE	FALSE	TRUE	phaCin-$\beta$	0.0213415
	TRUE	FALSE	TRUE	phaCin-$\beta$	0.0181818
FALSE	FALSE	FALSE	TRUE	KoRV	0.00301205
TRUE	FALSE	FALSE	TRUE	phaCin-$\beta$	0.0181818
			TRUE	KoRV	0.0181818
FALSE	FALSE	FALSE	TRUE	KoRV	0.00914634
TRUE	FALSE	FALSE	TRUE	phaCin-$\beta$	0.021875
			TRUE	phaCin-$\beta$	0.0188679
FALSE	TRUE	FALSE	TRUE	phaCin-$\beta$	0.0221519
	FALSE	FALSE	TRUE	KoRV	0.0123457
			TRUE	phaCin-$\beta$	0.0182927
			TRUE	KoRV	0.0185185
			TRUE	KoRV	0.0030303
TRUE	FALSE	FALSE	TRUE	KoRV	0.0180723
			TRUE	KoRV	0.0180723
			TRUE	KoRV	0.0181818
FALSE	FALSE	FALSE	TRUE	KoRV	0.0124224
			TRUE	phaCin-$\beta$	0.0186335
TRUE	FALSE	FALSE	TRUE	KoRV	0.0210843
			TRUE	phaCin-$\beta$	0.0186335
FALSE	TRUE	FALSE	FALSE	phaCin-$\beta$	0.0180723
			TRUE	phaCin-$\beta$	0.0181818
TRUE	FALSE	FALSE	TRUE	KoRV	0.0212121
FALSE	TRUE	FALSE	TRUE	KoRV	0.0180723
TRUE	FALSE	FALSE	TRUE	phaCin-$\beta$	0.0212121
	TRUE	FALSE	FALSE	KoRV	0.0185185
FALSE	FALSE	FALSE	TRUE	KoRV	0.0180723
			TRUE	KoRV	0.0184049
			TRUE	KoRV	0.0121951
		TRUE	FALSE	KoRV	0.0240964
		FALSE	TRUE	KoRV	0.0210843
			TRUE	phaCin-$\beta$	0.0189873
	TRUE	FALSE	FALSE	phaCin-$\beta$	0.0210843
	FALSE	FALSE	TRUE	phaCin-$\beta$	0.0182927
			TRUE	phaCin-$\beta$	0.0182927
		TRUE	FALSE	phaCin-$\beta$	0.0180723
		FALSE	TRUE	phaCin-$\beta$	0.0186335
			TRUE	KoRV	0.0152439
TRUE	FALSE	FALSE	TRUE	phaCin-$\beta$	0.0185185
FALSE	FALSE	FALSE	TRUE	KoRV	0.00613497
TRUE	FALSE	FALSE	FALSE	phaCin-$\beta$	0.0210843
	TRUE	FALSE	TRUE	phaCin-$\beta$	0.0184049
FALSE	FALSE	FALSE	TRUE	phaCin-$\beta$	0.0181818
TRUE	FALSE	FALSE	TRUE	KoRV	0.0181818
FALSE	FALSE	FALSE	TRUE	KoRV	0.0121951
TRUE	FALSE	FALSE	TRUE	KoRV	0.00909091
FALSE	TRUE	FALSE	TRUE	KoRV	0.0182927
			FALSE	phaCin-$\beta$	0.0301205
	FALSE	FALSE	TRUE	KoRV	0.0210843
			TRUE	KoRV	0.0180723
			TRUE	KoRV	0.0180723
			TRUE	KoRV	0.0180723
	TRUE	FALSE	FALSE	phaCin-$\beta$	0.0272727
	FALSE	TRUE	FALSE	phaCin-$\beta$	0.0276074
			FALSE	phaCin-$\beta$	0.0181818
		FALSE	TRUE	KoRV	0.0188679
	TRUE	FALSE	FALSE	phaCin-$\beta$	0.0210843
	FALSE	TRUE	FALSE	KoRV	0.0212121
TRUE	FALSE	FALSE	TRUE	phaCin-$\beta$	0.0181818
FALSE	TRUE	FALSE	TRUE	phaCin-$\beta$	0.0189873
			TRUE	phaCin-$\beta$	0.0181818
TRUE	FALSE	FALSE	TRUE	phaCin-$\beta$	0.0180723
FALSE	FALSE	FALSE	TRUE	KoRV	0.0181818
			TRUE	KoRV	0.0184049
			TRUE	KoRV	0.0180723
			TRUE	KoRV	0.0185185
	TRUE	FALSE	FALSE	phaCin-$\beta$	0.0210843
TRUE	FALSE	FALSE	TRUE	KoRV	0.0212121
FALSE	TRUE	FALSE	FALSE	KoRV	0.0271084
			TRUE	KoRV	0.0180723
	FALSE	FALSE	TRUE	KoRV	0.0184049
TRUE	FALSE	FALSE	TRUE	KoRV	0.0180723
			TRUE	phaCin-$\beta$	0.0213415
FALSE	FALSE	FALSE	TRUE	phaCin-$\beta$	0.0186335
TRUE	FALSE	FALSE	TRUE	phaCin-$\beta$	0.0182927
FALSE	TRUE	FALSE	FALSE	phaCin-$\beta$	0.0210843
TRUE	FALSE	FALSE	TRUE	phaCin-$\beta$	0.0217391
			TRUE	phaCin-$\beta$	0.0220126
FALSE	FALSE	FALSE	TRUE	KoRV	0.0182927
TRUE	FALSE	FALSE	TRUE	phaCin-$\beta$	0.0181818
FALSE	TRUE	FALSE	FALSE	phaCin-$\beta$	0.0331325
TRUE	FALSE	FALSE	TRUE	phaCin-$\beta$	0.0184049
FALSE	FALSE	FALSE	TRUE	KoRV	0.0212121
TRUE	FALSE	FALSE	TRUE	phaCin-$\beta$	0.0184049
			TRUE	KoRV	0.00606061
			TRUE	KoRV	0.0180723
FALSE	FALSE	FALSE	TRUE	KoRV	0.0180723
			TRUE	KoRV	0.0213415
			TRUE	KoRV	0.0186335
			TRUE	KoRV	0.0181818
			TRUE	KoRV	0.0182927
TRUE	FALSE	FALSE	TRUE	KoRV	0.0181818
FALSE	TRUE	FALSE	FALSE	KoRV	0.0181818
TRUE	FALSE	FALSE	TRUE	phaCin-$\beta$	0.0184049
			TRUE	phaCin-$\beta$	0.0246914
			TRUE	KoRV	0.0152439
	TRUE	FALSE	TRUE	phaCin-$\beta$	0.0210843
FALSE	FALSE	FALSE	TRUE	KoRV	0.0121212
	TRUE	FALSE	TRUE	phaCin-$\beta$	0.0271084
	FALSE	FALSE	TRUE	KoRV	0.0182927
		TRUE	FALSE	phaCin-$\beta$	0.0181818
TRUE	FALSE	FALSE	FALSE	phaCin-$\beta$	0.0180723
	TRUE	FALSE	TRUE	phaCin-$\beta$	0.0181818
			FALSE	phaCin-$\beta$	0.0180723
FALSE	TRUE	FALSE	FALSE	phaCin-$\beta$	0.0180723
TRUE	FALSE	FALSE	FALSE	phaCin-$\beta$	0.0150602
FALSE	TRUE	FALSE	FALSE	phaCin-$\beta$	0.0212121
TRUE	TRUE	FALSE	FALSE	phaCin-$\beta$	0.0150602
			TRUE	phaCin-$\beta$	0.0152439
	FALSE	FALSE	TRUE	phaCin-$\beta$	0.0182927
FALSE	TRUE	FALSE	TRUE	phaCin-$\beta$	0.0180723
	FALSE	FALSE	TRUE	KoRV	0.00606061
	TRUE	FALSE	TRUE	KoRV	0.0242424
	FALSE	TRUE	FALSE	phaCin-$\beta$	0.0180723
	TRUE	FALSE	FALSE	phaCin-$\beta$	0.0210843
TRUE	FALSE	FALSE	TRUE	phaCin-$\beta$	0.0152439
			TRUE	phaCin-$\beta$	0.0181818
FALSE	TRUE	FALSE	TRUE	KoRV	0.0150602
			FALSE	KoRV	0.0153374
	FALSE	FALSE	TRUE	KoRV	0.00304878
TRUE	FALSE	FALSE	TRUE	KoRV	0.0150602
FALSE	TRUE	FALSE	FALSE	phaCin-$\beta$	0.0242424
	FALSE	FALSE	TRUE	KoRV	0.0151515
	TRUE	FALSE	FALSE	phaCin-$\beta$	0.0271084
			FALSE	phaCin-$\beta$	0.0150602
TRUE	TRUE	FALSE	FALSE	phaCin-$\beta$	0.0240964
FALSE	TRUE	FALSE	FALSE	KoRV	0.0210843
			FALSE	KoRV	0.0181818
	FALSE	FALSE	TRUE	KoRV	0.0210843
			TRUE	KoRV	0.0150602
			TRUE	KoRV	0.0150602
	TRUE	FALSE	FALSE	KoRV	0.0150602
			FALSE	KoRV	0.0210843
			FALSE	KoRV	0.0210843
			FALSE	KoRV	0.0181818
			FALSE	phaCin-$\beta$	0.0150602
	FALSE	FALSE	TRUE	KoRV	0.0151515
			TRUE	KoRV	0.0150602
TRUE	TRUE	FALSE	FALSE	phaCin-$\beta$	0.0150602
FALSE	TRUE	FALSE	FALSE	phaCin-$\beta$	0.0150602
			FALSE	phaCin-$\beta$	0.0180723
	FALSE	FALSE	TRUE	KoRV	0.0150602
			TRUE	KoRV	0.0150602
			TRUE	KoRV	0.0153374
TRUE	FALSE	FALSE	FALSE	phaCin-$\beta$	0.0240964
FALSE	FALSE	FALSE	TRUE	KoRV	0.0121212
			TRUE	KoRV	0.0154321
			TRUE	KoRV	0.0151515
	TRUE	FALSE	FALSE	KoRV	0.0212121
	FALSE	TRUE	FALSE	KoRV	0.0151515
		FALSE	TRUE	KoRV	0.015528
		TRUE	FALSE	phaCin-$\beta$	0.0181818
			FALSE	phaCin-$\beta$	0.0151515
	TRUE	FALSE	FALSE	KoRV	0.0181818
	FALSE	FALSE	TRUE	KoRV	0.0150602
			TRUE	KoRV	0.0150602
			TRUE	KoRV	0.0150602
			TRUE	KoRV	0.0150602
TRUE	FALSE	FALSE	TRUE	phaCin-$\beta$	0.0182927
FALSE	FALSE	FALSE	TRUE	KoRV	0.0150602
			TRUE	KoRV	0.0151515
TRUE	TRUE	FALSE	FALSE	phaCin-$\beta$	0.0181818
FALSE	FALSE	FALSE	TRUE	KoRV	0.0151515
	TRUE	FALSE	FALSE	phaCin-$\beta$	0.0182927
	FALSE	FALSE	TRUE	KoRV	0.00909091
			TRUE	KoRV	0.00606061
	TRUE	FALSE	FALSE	KoRV	0.0272727
	FALSE	FALSE	TRUE	KoRV	0.0152439
			TRUE	KoRV	0.0151515
	TRUE	FALSE	TRUE	KoRV	0.0150602
TRUE	FALSE	FALSE	FALSE	phaCin-$\beta$	0.0150602
FALSE	FALSE	FALSE	TRUE	KoRV	0.0150602
			TRUE	KoRV	0.0151515
			TRUE	KoRV	0.0153374
			TRUE	KoRV	0.0150602
	TRUE	FALSE	FALSE	phaCin-$\beta$	0.0150602
			FALSE	phaCin-$\beta$	0.0181818
TRUE	FALSE	FALSE	TRUE	phaCin-$\beta$	0.0180723
FALSE	TRUE	FALSE	TRUE	phaCin-$\beta$	0.0151515
TRUE	FALSE	FALSE	FALSE	phaCin-$\beta$	0.0210843
FALSE	TRUE	FALSE	FALSE	phaCin-$\beta$	0.0240964
			FALSE	phaCin-$\beta$	0.0180723
TRUE	FALSE	FALSE	TRUE	KoRV	0.00606061
FALSE	TRUE	FALSE	TRUE	KoRV	0.0153374
			TRUE	phaCin-$\beta$	0.0151515
	FALSE	FALSE	TRUE	KoRV	0.00903614
TRUE	FALSE	FALSE	TRUE	KoRV	0.0181818
			TRUE	phaCin-$\beta$	0.0182927
			TRUE	phaCin-$\beta$	0.0153374
			TRUE	phaCin-$\beta$	0.0182927
			TRUE	KoRV	0.0151515
FALSE	TRUE	FALSE	TRUE	phaCin-$\beta$	0.0151515
	FALSE	FALSE	TRUE	KoRV	0.0150602
	TRUE	FALSE	FALSE	KoRV	0.0150602
			FALSE	phaCin-$\beta$	0.0151515
	FALSE	TRUE	FALSE	KoRV	0.0151515
		FALSE	TRUE	KoRV	0.0152439
	TRUE	FALSE	FALSE	phaCin-$\beta$	0.0180723
			TRUE	phaCin-$\beta$	0.0150602
			FALSE	KoRV	0.0151515
	FALSE	FALSE	TRUE	phaCin-$\beta$	0.0152439
			TRUE	phaCin-$\beta$	0.0151515
TRUE	FALSE	FALSE	TRUE	KoRV	0.0152439
FALSE	FALSE	FALSE	TRUE	phaCin-$\beta$	0.0151515
			TRUE	KoRV	0.0153374
TRUE	FALSE	FALSE	TRUE	KoRV	0.0150602
FALSE	FALSE	FALSE	TRUE	KoRV	0.00920245
		TRUE	TRUE	phaCin-$\beta$	0.0151515
TRUE	FALSE	FALSE	FALSE	KoRV	0.0180723
FALSE	TRUE	FALSE	TRUE	phaCin-$\beta$	0.0181818
	FALSE	FALSE	TRUE	KoRV	0.00903614
TRUE	FALSE	FALSE	TRUE	KoRV	0.0184049
FALSE	TRUE	FALSE	FALSE	KoRV	0.0150602
TRUE	FALSE	FALSE	TRUE	phaCin-$\beta$	0.0181818
FALSE	TRUE	FALSE	FALSE	KoRV	0.0240964
TRUE	FALSE	FALSE	FALSE	phaCin-$\beta$	0.0210843
FALSE	FALSE	FALSE	TRUE	phaCin-$\beta$	0.0157233
			TRUE	phaCin-$\beta$	0.0154321
			TRUE	phaCin-$\beta$	0.0150602
			TRUE	KoRV	0.0151515
	TRUE	FALSE	TRUE	KoRV	0.0154321
	FALSE	FALSE	TRUE	KoRV	0.0121212
	TRUE	FALSE	FALSE	KoRV	0.0212121
			FALSE	KoRV	0.0210843
			FALSE	KoRV	0.0180723
		TRUE	FALSE	phaCin-$\beta$	0.0180723
TRUE	FALSE	FALSE	TRUE	KoRV	0.0150602
			TRUE	phaCin-$\beta$	0.0212121
			TRUE	KoRV	0.0150602
FALSE	TRUE	FALSE	TRUE	phaCin-$\beta$	0.0212121
			FALSE	phaCin-$\beta$	0.0180723
TRUE	FALSE	FALSE	FALSE	phaCin-$\beta$	0.0180723
FALSE	FALSE	FALSE	TRUE	phaCin-$\beta$	0.0153374
	TRUE	FALSE	FALSE	KoRV	0.0150602
TRUE	TRUE	FALSE	FALSE	KoRV	0.0150602
FALSE	FALSE	TRUE	FALSE	KoRV	0.0151515
	TRUE	FALSE	FALSE	KoRV	0.0150602
TRUE	TRUE	FALSE	FALSE	phaCin-$\beta$	0.0240964
FALSE	TRUE	FALSE	FALSE	phaCin-$\beta$	0.0240964
TRUE	TRUE	FALSE	FALSE	phaCin-$\beta$	0.0150602
FALSE	FALSE	FALSE	TRUE	KoRV	0.0121212
	TRUE	FALSE	FALSE	KoRV	0.0150602
TRUE	FALSE	FALSE	TRUE	KoRV	0.0150602
FALSE	FALSE	TRUE	FALSE	phaCin-$\beta$	0.0151515
	TRUE	FALSE	FALSE	KoRV	0.0212121
			FALSE	phaCin-$\beta$	0.0180723
			FALSE	phaCin-$\beta$	0.0240964
		TRUE	FALSE	phaCin-$\beta$	0.0180723
		FALSE	FALSE	phaCin-$\beta$	0.0240964
	FALSE	FALSE	TRUE	KoRV	0.00301205
TRUE	FALSE	FALSE	TRUE	KoRV	0.0150602
FALSE	FALSE	FALSE	TRUE	KoRV	0.0152439
			TRUE	KoRV	0.0150602
			TRUE	KoRV	0.0154321
	TRUE	FALSE	FALSE	KoRV	0.0212121
	FALSE	FALSE	TRUE	KoRV	0.015625
			TRUE	KoRV	0.0151515
			TRUE	KoRV	0.0150602
			TRUE	KoRV	0.0151515
			TRUE	KoRV	0.0150602
			TRUE	KoRV	0.0150602
			TRUE	KoRV	0.0151515
			TRUE	KoRV	0.0151515
TRUE	FALSE	FALSE	TRUE	phaCin-$\beta$	0.015528
	TRUE	FALSE	TRUE	phaCin-$\beta$	0.0181818
	FALSE	FALSE	TRUE	phaCin-$\beta$	0.0181818
FALSE	TRUE	FALSE	TRUE	KoRV	0.0151515
TRUE	FALSE	FALSE	TRUE	phaCin-$\beta$	0.0182927
	TRUE	FALSE	TRUE	KoRV	0.0150602
FALSE	FALSE	TRUE	FALSE	KoRV	0.0212121
	TRUE	FALSE	FALSE	KoRV	0.0240964
			FALSE	phaCin-$\beta$	0.0240964
			FALSE	phaCin-$\beta$	0.0180723
	FALSE	TRUE	FALSE	phaCin-$\beta$	0.0151515
	TRUE	FALSE	FALSE	phaCin-$\beta$	0.0151515
			FALSE	phaCin-$\beta$	0.0180723
TRUE	FALSE	FALSE	TRUE	KoRV	0.0151515
			TRUE	KoRV	0.0180723
FALSE	FALSE	FALSE	TRUE	KoRV	0.00606061
	TRUE	FALSE	TRUE	KoRV	0.0151515
	FALSE	FALSE	TRUE	KoRV	0.0152439
	TRUE	FALSE	TRUE	KoRV	0.0151515
			FALSE	KoRV	0.0271084
			FALSE	KoRV	0.0271084
			FALSE	phaCin-$\beta$	0.0180723
TRUE	TRUE	FALSE	FALSE	phaCin-$\beta$-like	0.0151515
FALSE	FALSE	FALSE	TRUE	KoRV	0.0150602
	TRUE	TRUE	FALSE	phaCin-$\beta$	0.0180723
		FALSE	FALSE	phaCin-$\beta$	0.0240964
	FALSE	FALSE	TRUE	KoRV	0.0151515
	TRUE	FALSE	FALSE	phaCin-$\beta$	0.0151515
	FALSE	TRUE	FALSE	phaCin-$\beta$	0.0181818
		FALSE	TRUE	KoRV	0.0150602
TRUE	FALSE	FALSE	FALSE	phaCin-$\beta$	0.0151515
FALSE	TRUE	FALSE	FALSE	KoRV	0.0242424
			FALSE	KoRV	0.0180723
			TRUE	phaCin-$\beta$	0.0151515
	FALSE	TRUE	FALSE	phaCin-$\beta$	0.0150602
TRUE	FALSE	FALSE	TRUE	KoRV	0.0151515
FALSE	TRUE	FALSE	FALSE	phaCin-$\beta$	0.0180723
			TRUE	KoRV	0.0154321
			TRUE	KoRV	0.0151515
TRUE	FALSE	FALSE	TRUE	KoRV	0.0180723
FALSE	TRUE	FALSE	TRUE	KoRV	0.0151515
TRUE	FALSE	FALSE	TRUE	phaCin-$\beta$	0.0152439
FALSE	TRUE	FALSE	TRUE	KoRV	0.0120482
TRUE	FALSE	FALSE	FALSE	KoRV	0.00301205
			TRUE	phaCin-$\beta$	0.0121212
FALSE	TRUE	FALSE	FALSE	phaCin-$\beta$	0.0120482
			FALSE	KoRV	0.0121212
			FALSE	KoRV	0.0150602
			FALSE	KoRV	0.0121212
			FALSE	phaCin-$\beta$	0.0120482
	FALSE	TRUE	FALSE	phaCin-$\beta$	0.0180723
TRUE	FALSE	FALSE	TRUE	KoRV	0.0121212
	TRUE	FALSE	FALSE	KoRV	0.0120482
FALSE	TRUE	FALSE	FALSE	phaCin-$\beta$	0.0150602
			FALSE	phaCin-$\beta$	0.0150602
			FALSE	KoRV	0.0120482
	FALSE	TRUE	FALSE	phaCin-$\beta$	0.0121212
	TRUE	FALSE	FALSE	phaCin-$\beta$	0.0151515
	FALSE	FALSE	TRUE	KoRV	0.0121212
			TRUE	KoRV	0.0121212
			TRUE	KoRV	0.0121951
			TRUE	KoRV	0.0120482
			TRUE	KoRV	0.0120482
			TRUE	KoRV	0.0120482
TRUE	FALSE	FALSE	FALSE	phaCin-$\beta$	0.0150602
FALSE	TRUE	FALSE	FALSE	phaCin-$\beta$	0.0120482
			FALSE	phaCin-$\beta$	0.0120482
	FALSE	FALSE	TRUE	KoRV	0.0122699
TRUE	TRUE	FALSE	TRUE	KoRV	0.0120482
	FALSE	FALSE	FALSE	KoRV	0.0120482
			FALSE	phaCin-$\beta$	0.0152439
FALSE	FALSE	TRUE	FALSE	phaCin-$\beta$	0.0150602
	TRUE	FALSE	FALSE	phaCin-$\beta$	0.0181818
			FALSE	phaCin-$\beta$	0.0180723
		TRUE	FALSE	phaCin-$\beta$	0.0122699
	FALSE	TRUE	FALSE	phaCin-$\beta$	0.0121212
	TRUE	FALSE	FALSE	phaCin-$\beta$	0.0120482
			FALSE	phaCin-$\beta$	0.0120482
TRUE	TRUE	FALSE	FALSE	phaCin-$\beta$	0.0120482
FALSE	FALSE	TRUE	FALSE	phaCin-$\beta$	0.0150602
TRUE	FALSE	FALSE	FALSE	phaCin-$\beta$	0.0151515
			TRUE	phaCin-$\beta$	0.0121951
FALSE	FALSE	FALSE	TRUE	KoRV	0.0120482
	TRUE	FALSE	FALSE	KoRV	0.0181818
			FALSE	KoRV	0.0120482
			TRUE	phaCin-$\beta$	0.0120482
			TRUE	phaCin-$\beta$	0.0120482
	FALSE	FALSE	TRUE	KoRV	0.0120482
	TRUE	FALSE	FALSE	KoRV	0.0210843
			FALSE	KoRV	0.0180723
	FALSE	FALSE	TRUE	KoRV	0.0121212
TRUE	FALSE	FALSE	TRUE	phaCin-$\beta$	0.0121212
			TRUE	phaCin-$\beta$	0.0120482
	TRUE	FALSE	TRUE	KoRV	0.0120482
FALSE	FALSE	FALSE	TRUE	KoRV	0.0060241
		TRUE	FALSE	phaCin-$\beta$	0.0120482
	TRUE	FALSE	FALSE	phaCin-$\beta$	0.0180723
TRUE	FALSE	FALSE	TRUE	KoRV	0.0060241
FALSE	TRUE	FALSE	FALSE	phaCin-$\beta$	0.0210843
			FALSE	phaCin-$\beta$	0.0121212
TRUE	TRUE	FALSE	FALSE	phaCin-$\beta$	0.0120482
	FALSE	FALSE	FALSE	phaCin-$\beta$	0.0150602
	TRUE	FALSE	FALSE	phaCin-$\beta$	0.0120482
FALSE	FALSE	FALSE	TRUE	phaCin-$\beta$	0.0121951
	TRUE	FALSE	TRUE	phaCin-$\beta$	0.0120482
TRUE	FALSE	FALSE	TRUE	KoRV	0.0121212
FALSE	FALSE	FALSE	TRUE	KoRV	0.00914634
TRUE	FALSE	FALSE	TRUE	KoRV	0.0151515
FALSE	FALSE	TRUE	FALSE	phaCin-$\beta$	0.0120482
TRUE	FALSE	FALSE	TRUE	KoRV	0.0121212
			TRUE	KoRV	0.0150602
	TRUE	FALSE	FALSE	phaCin-$\beta$	0.0120482
FALSE	FALSE	FALSE	TRUE	KoRV	0.0120482
			TRUE	KoRV	0.0121212
			TRUE	KoRV	0.0120482
			TRUE	KoRV	0.0120482
			TRUE	KoRV	0.0121212
			TRUE	KoRV	0.0120482
	TRUE	FALSE	TRUE	KoRV	0.0150602
TRUE	FALSE	FALSE	TRUE	phaCin-$\beta$	0.0121212
			TRUE	phaCin-$\beta$	0.0121212
FALSE	FALSE	FALSE	TRUE	KoRV	0.00914634
			TRUE	KoRV	0.0121212
			TRUE	KoRV	0.0150602
			TRUE	KoRV	0.0122699
			TRUE	KoRV	0.0121212
			TRUE	KoRV	0.0180723
			TRUE	KoRV	0.0120482
TRUE	TRUE	FALSE	TRUE	phaCin-$\beta$	0.0150602
FALSE	TRUE	FALSE	FALSE	phaCin-$\beta$	0.0180723
			FALSE	KoRV	0.0150602
			FALSE	phaCin-$\beta$	0.0120482
TRUE	FALSE	FALSE	TRUE	phaCin-$\beta$	0.0121951
			TRUE	KoRV	0.0121951
			TRUE	KoRV	0.0120482
FALSE	TRUE	FALSE	TRUE	KoRV	0.0120482
TRUE	FALSE	FALSE	TRUE	KoRV	0.0120482
FALSE	TRUE	FALSE	FALSE	phaCin-$\beta$	0.0150602
			FALSE	phaCin-$\beta$	0.0121951
	FALSE	FALSE	TRUE	KoRV	0.0121212
	TRUE	TRUE	FALSE	KoRV	0.0151515
TRUE	TRUE	FALSE	TRUE	phaCin-$\beta$	0.0121212
	FALSE	FALSE	TRUE	phaCin-$\beta$	0.0127389
FALSE	FALSE	FALSE	TRUE	KoRV	0.00606061
TRUE	FALSE	FALSE	TRUE	phaCin-$\beta$	0.0120482
	TRUE	FALSE	FALSE	KoRV	0.0150602
FALSE	TRUE	FALSE	TRUE	KoRV	0.0120482
	FALSE	FALSE	TRUE	KoRV	0.0120482
			TRUE	KoRV	0.0122699
	TRUE	FALSE	FALSE	KoRV	0.0151515
TRUE	TRUE	FALSE	FALSE	KoRV	0.0120482
FALSE	TRUE	FALSE	FALSE	phaCin-$\beta$	0.0120482
	FALSE	FALSE	TRUE	KoRV	0.0120482
TRUE	FALSE	FALSE	FALSE	KoRV	0.0150602
FALSE	TRUE	FALSE	FALSE	KoRV	0.0121212
			FALSE	phaCin-$\beta$	0.0150602
TRUE	FALSE	FALSE	TRUE	KoRV	0.0121212
			TRUE	KoRV	0.0121212
			TRUE	KoRV	0.0121951
			TRUE	phaCin-$\beta$	0.0121212
FALSE	TRUE	FALSE	TRUE	KoRV	0.0121212
TRUE	FALSE	FALSE	FALSE	KoRV	0.0060241
			TRUE	phaCin-$\beta$	0.0122699
FALSE	TRUE	FALSE	TRUE	KoRV	0.0182927
	FALSE	FALSE	TRUE	phaCin-$\beta$	0.0121951
			TRUE	phaCin-$\beta$	0.0123457
		TRUE	FALSE	phaCin-$\beta$	0.0150602
	TRUE	FALSE	FALSE	phaCin-$\beta$	0.0152439
			FALSE	phaCin-$\beta$	0.0120482
	FALSE	FALSE	TRUE	KoRV	0.0120482
			TRUE	KoRV	0.0121212
			TRUE	KoRV	0.0120482
			TRUE	KoRV	0.0120482
			TRUE	KoRV	0.0121212
	TRUE	FALSE	FALSE	KoRV	0.0120482
			FALSE	phaCin-$\beta$	0.0121212
			FALSE	KoRV	0.0120482
			FALSE	KoRV	0.0180723
			FALSE	KoRV	0.0150602
			FALSE	KoRV	0.0120482
			FALSE	phaCin-$\beta$	0.0150602
	FALSE	FALSE	TRUE	KoRV	0.0122699
			TRUE	KoRV	0.0120482
			TRUE	phaCin-$\beta$	0.0121212
			TRUE	phaCin-$\beta$	0.0121951
			TRUE	phaCin-$\beta$	0.0122699
	TRUE	FALSE	FALSE	phaCin-$\beta$	0.0120482
			FALSE	KoRV	0.0180723
TRUE	TRUE	FALSE	FALSE	KoRV	0.0150602
FALSE	FALSE	FALSE	TRUE	KoRV	0.00609756
	TRUE	FALSE	TRUE	phaCin-$\beta$	0.0127389
	FALSE	FALSE	TRUE	phaCin-$\beta$	0.0121951
			TRUE	phaCin-$\beta$	0.0121212
			TRUE	phaCin-$\beta$	0.0121212
			TRUE	phaCin-$\beta$	0.0121951
			TRUE	phaCin-$\beta$	0.0120482
			TRUE	phaCin-$\beta$	0.0125786
			TRUE	phaCin-$\beta$	0.0121212
			TRUE	phaCin-$\beta$	0.0120482
			TRUE	KoRV	0.0121212
TRUE	FALSE	FALSE	TRUE	phaCin-$\beta$	0.0180723
FALSE	TRUE	FALSE	TRUE	KoRV	0.0121951
	FALSE	FALSE	TRUE	KoRV	0.0153374
	TRUE	FALSE	FALSE	phaCin-$\beta$	0.0181818
	FALSE	FALSE	TRUE	KoRV	0.0120482
			TRUE	KoRV	0.0120482
			TRUE	KoRV	0.0121212
			TRUE	KoRV	0.0120482
			TRUE	KoRV	0.0121212
			TRUE	KoRV	0.0121212
			TRUE	KoRV	0.0120482
			TRUE	KoRV	0.0120482
	TRUE	FALSE	TRUE	KoRV	0.0120482
	FALSE	FALSE	TRUE	KoRV	0.00606061
TRUE	FALSE	FALSE	TRUE	phaCin-$\beta$	0.0121212
FALSE	FALSE	FALSE	TRUE	KoRV	0.0120482
			TRUE	KoRV	0.0120482
			TRUE	KoRV	0.0120482
			TRUE	KoRV	0.0120482
			TRUE	KoRV	0.0121212
			TRUE	KoRV	0.0120482
TRUE	FALSE	FALSE	TRUE	phaCin-$\beta$	0.0150602
FALSE	TRUE	FALSE	TRUE	phaCin-$\beta$	0.0120482
			TRUE	phaCin-$\beta$	0.0121212
	FALSE	FALSE	TRUE	KoRV	0.0121212
			TRUE	KoRV	0.0121212
TRUE	FALSE	FALSE	TRUE	phaCin-$\beta$	0.0121212
FALSE	TRUE	FALSE	TRUE	KoRV	0.0121951
TRUE	FALSE	FALSE	TRUE	KoRV	0.0122699
			TRUE	phaCin-$\beta$	0.0121212
			TRUE	KoRV	0.0121212
FALSE	FALSE	FALSE	TRUE	phaCin-$\beta$	0.0123457
			TRUE	phaCin-$\beta$	0.0121212
TRUE	FALSE	FALSE	TRUE	KoRV	0.0120482
			FALSE	phaCin-$\beta$	0.0120482
FALSE	TRUE	FALSE	FALSE	phaCin-$\beta$	0.0150602
	FALSE	TRUE	FALSE	phaCin-$\beta$	0.0120482
	TRUE	FALSE	FALSE	KoRV	0.0152439
	FALSE	FALSE	TRUE	KoRV	0.0121951
TRUE	FALSE	FALSE	TRUE	phaCin-$\beta$	0.0121212
FALSE	FALSE	FALSE	TRUE	KoRV	0.0120482
	TRUE	FALSE	FALSE	KoRV	0.0120482
			FALSE	KoRV	0.0150602
	FALSE	TRUE	FALSE	KoRV	0.0121212
		FALSE	TRUE	KoRV	0.0120482
TRUE	FALSE	FALSE	TRUE	phaCin-$\beta$	0.0121212
			TRUE	phaCin-$\beta$	0.0121212
FALSE	FALSE	FALSE	TRUE	KoRV	0.0120482
		TRUE	FALSE	phaCin-$\beta$	0.0154321
		FALSE	TRUE	KoRV	0.0121212
	TRUE	FALSE	TRUE	phaCin-$\beta$	0.0151515
	FALSE	FALSE	TRUE	KoRV	0.0060241
TRUE	TRUE	FALSE	TRUE	phaCin-$\beta$	0.0121212
FALSE	FALSE	FALSE	TRUE	phaCin-$\beta$	0.0122699
			TRUE	KoRV	0.0120482
			TRUE	KoRV	0.0121212
	TRUE	FALSE	TRUE	phaCin-$\beta$	0.0121951
	FALSE	FALSE	TRUE	KoRV	0.0120482
			TRUE	KoRV	0.0121212
			TRUE	KoRV	0.0120482
	TRUE	FALSE	FALSE	phaCin-$\beta$	0.0121212
	FALSE	FALSE	TRUE	KoRV	0.0122699
			TRUE	KoRV	0.0120482
			TRUE	KoRV	0.0121212
TRUE	FALSE	FALSE	FALSE	phaCin-$\beta$	0.0210843
FALSE	TRUE	FALSE	FALSE	KoRV	0.0120482
TRUE	FALSE	FALSE	FALSE	phaCin-$\beta$	0.0120482
FALSE	FALSE	FALSE	TRUE	KoRV	0.0120482
			TRUE	KoRV	0.0121951
			TRUE	KoRV	0.0121212
			TRUE	KoRV	0.0120482
			TRUE	KoRV	0.0121951
			TRUE	KoRV	0.0121212
			TRUE	KoRV	0.0121212
			TRUE	KoRV	0.0120482
			TRUE	KoRV	0.0121212
TRUE	TRUE	FALSE	FALSE	KoRV	0.0150602
	FALSE	FALSE	FALSE	KoRV	0.0120482
FALSE	TRUE	FALSE	FALSE	KoRV	0.0182927
	FALSE	FALSE	TRUE	KoRV	0.00606061
			TRUE	KoRV	0.0120482
	TRUE	FALSE	FALSE	KoRV	0.0120482
			FALSE	KoRV	0.0120482
	FALSE	FALSE	TRUE	KoRV	0.0122699
	TRUE	FALSE	FALSE	KoRV	0.0150602
			FALSE	phaCin-$\beta$	0.0150602
			FALSE	phaCin-$\beta$	0.0180723
			FALSE	KoRV	0.0150602
TRUE	FALSE	FALSE	FALSE	KoRV	0.0210843
FALSE	TRUE	FALSE	FALSE	KoRV	0.0120482
	FALSE	FALSE	TRUE	KoRV	0.0121212
	TRUE	FALSE	FALSE	KoRV	0.0180723
			FALSE	phaCin-$\beta$	0.0121212
	FALSE	FALSE	TRUE	KoRV	0.0120482
			TRUE	KoRV	0.0120482
TRUE	TRUE	FALSE	FALSE	phaCin-$\beta$	0.0150602
FALSE	TRUE	FALSE	FALSE	phaCin-$\beta$	0.0120482
	FALSE	TRUE	FALSE	phaCin-$\beta$	0.0181818
TRUE	FALSE	FALSE	FALSE	KoRV	0.0210843
FALSE	FALSE	FALSE	TRUE	KoRV	0.0121212
	TRUE	FALSE	FALSE	KoRV	0.0153374
	FALSE	TRUE	FALSE	phaCin-$\beta$	0.0181818
	TRUE	FALSE	FALSE	phaCin-$\beta$	0.0151515
	FALSE	FALSE	TRUE	KoRV	0.0120482
			TRUE	KoRV	0.0120482
			TRUE	KoRV	0.0121212
		TRUE	FALSE	phaCin-$\beta$	0.0120482
TRUE	FALSE	FALSE	TRUE	KoRV	0.0120482
			FALSE	phaCin-$\beta$	0.0180723
FALSE	FALSE	TRUE	FALSE	phaCin-$\beta$	0.0180723
TRUE	FALSE	FALSE	FALSE	phaCin-$\beta$	0.0120482
FALSE	FALSE	TRUE	FALSE	KoRV	0.0121212
	TRUE	FALSE	FALSE	phaCin-$\beta$	0.0181818
TRUE	TRUE	FALSE	FALSE	phaCin-$\beta$	0.0120482
FALSE	TRUE	FALSE	FALSE	phaCin-$\beta$	0.0180723
			FALSE	KoRV	0.0150602
			FALSE	KoRV	0.0151515
TRUE	FALSE	FALSE	TRUE	KoRV	0.0150602
FALSE	TRUE	FALSE	TRUE	KoRV	0.0122699
	FALSE	FALSE	TRUE	phaCin-$\beta$	0.0121212
			TRUE	KoRV	0.0060241
TRUE	FALSE	FALSE	TRUE	KoRV	0.0123457
FALSE	FALSE	FALSE	TRUE	KoRV	0.00903614
			TRUE	KoRV	0.00301205
TRUE	FALSE	FALSE	FALSE	KoRV	0.0180723
			FALSE	KoRV	0.0060241
FALSE	FALSE	FALSE	TRUE	KoRV	0.0060241
TRUE	FALSE	FALSE	FALSE	KoRV	0.00903614
	TRUE	FALSE	FALSE	KoRV	0.0120482
FALSE	FALSE	TRUE	FALSE	KoRV	0.0120482
	TRUE	FALSE	FALSE	KoRV	0.0120482
			TRUE	KoRV	0.00909091
			FALSE	KoRV	0.00903614
			FALSE	KoRV	0.0120482
TRUE	FALSE	FALSE	TRUE	KoRV	0.00903614
FALSE	FALSE	FALSE	TRUE	KoRV	0.00606061
		TRUE	FALSE	phaCin-$\beta$	0.0181818
TRUE	FALSE	FALSE	TRUE	KoRV	0.00909091
FALSE	TRUE	FALSE	TRUE	phaCin-$\beta$	0.00909091
TRUE	FALSE	FALSE	TRUE	KoRV	0.00909091
			TRUE	phaCin-$\beta$	0.00903614
			TRUE	KoRV	0.00903614
			TRUE	KoRV	0.00903614
FALSE	TRUE	FALSE	TRUE	KoRV	0.00943396
			FALSE	KoRV	0.0150602
			FALSE	KoRV	0.0120482
			FALSE	KoRV	0.00909091
			FALSE	KoRV	0.00903614
			FALSE	phaCin-$\beta$	0.00903614
	FALSE	FALSE	TRUE	KoRV	0.00909091
			TRUE	KoRV	0.00909091
TRUE	FALSE	FALSE	FALSE	phaCin-$\beta$	0.0121212
FALSE	TRUE	FALSE	FALSE	phaCin-$\beta$	0.0120482
			FALSE	phaCin-$\beta$	0.00903614
TRUE	FALSE	FALSE	FALSE	phaCin-$\beta$	0.0121212
FALSE	TRUE	FALSE	FALSE	phaCin-$\beta$	0.00903614
	FALSE	TRUE	FALSE	phaCin-$\beta$	0.00903614
TRUE	FALSE	FALSE	TRUE	phaCin-$\beta$	0.00920245
			FALSE	phaCin-$\beta$	0.00903614
FALSE	FALSE	TRUE	FALSE	phaCin-$\beta$	0.0121951
TRUE	FALSE	FALSE	FALSE	phaCin-$\beta$	0.00903614
			FALSE	KoRV	0.00903614
FALSE	TRUE	FALSE	FALSE	phaCin-$\beta$	0.00903614
TRUE	FALSE	FALSE	FALSE	phaCin-$\beta$	0.0150602
FALSE	TRUE	FALSE	FALSE	phaCin-$\beta$	0.0120482
	FALSE	TRUE	FALSE	phaCin-$\beta$	0.00903614
		FALSE	TRUE	KoRV	0.00903614
			TRUE	KoRV	0.00909091
			TRUE	KoRV	0.00903614
TRUE	FALSE	FALSE	TRUE	KoRV	0.0125786
			TRUE	phaCin-$\beta$	0.0121951
			TRUE	KoRV	0.00903614
			TRUE	phaCin-$\beta$	0.00909091
			FALSE	phaCin-$\beta$	0.0120482
			TRUE	KoRV	0.00903614
			FALSE	KoRV	0.00909091
			FALSE	KoRV	0.00903614
FALSE	TRUE	FALSE	FALSE	KoRV	0.00903614
	FALSE	FALSE	TRUE	KoRV	0.00903614
	TRUE	FALSE	FALSE	phaCin-$\beta$	0.0120482
TRUE	TRUE	FALSE	TRUE	KoRV	0.0120482
FALSE	TRUE	FALSE	FALSE	KoRV	0.00903614
			FALSE	phaCin-$\beta$	0.00903614
			FALSE	phaCin-$\beta$	0.00903614
TRUE	FALSE	FALSE	FALSE	phaCin-$\beta$	0.00903614
	TRUE	FALSE	FALSE	phaCin-$\beta$	0.00909091
	FALSE	FALSE	FALSE	KoRV	0.00903614
FALSE	TRUE	FALSE	FALSE	KoRV	0.0151515
			TRUE	phaCin-$\beta$	0.00903614
			TRUE	phaCin-$\beta$	0.00909091
TRUE	FALSE	FALSE	FALSE	phaCin-$\beta$	0.00903614
FALSE	TRUE	FALSE	FALSE	phaCin-$\beta$	0.0151515
		TRUE	FALSE	phaCin-$\beta$	0.0120482
TRUE	FALSE	FALSE	FALSE	phaCin-$\beta$	0.00903614
			FALSE	phaCin-$\beta$	0.00909091
FALSE	TRUE	FALSE	FALSE	phaCin-$\beta$	0.00903614
	FALSE	TRUE	FALSE	phaCin-$\beta$	0.0150602
TRUE	FALSE	FALSE	FALSE	phaCin-$\beta$	0.0120482
FALSE	TRUE	FALSE	FALSE	phaCin-$\beta$	0.00903614
		TRUE	FALSE	phaCin-$\beta$	0.00903614
		FALSE	FALSE	phaCin-$\beta$	0.00903614
TRUE	FALSE	FALSE	FALSE	phaCin-$\beta$	0.00903614
FALSE	TRUE	FALSE	FALSE	phaCin-$\beta$	0.00903614
TRUE	FALSE	FALSE	FALSE	phaCin-$\beta$	0.0150602
FALSE	TRUE	FALSE	FALSE	phaCin-$\beta$	0.00903614
TRUE	FALSE	FALSE	FALSE	phaCin-$\beta$	0.00914634
FALSE	TRUE	FALSE	FALSE	KoRV	0.00903614
			FALSE	phaCin-$\beta$	0.00903614
	FALSE	FALSE	TRUE	KoRV	0.00903614
			TRUE	KoRV	0.00909091
			TRUE	KoRV	0.00903614
			TRUE	KoRV	0.00914634
			TRUE	KoRV	0.00903614
TRUE	FALSE	FALSE	FALSE	KoRV	0.0120482
FALSE	TRUE	FALSE	FALSE	KoRV	0.0151515
	FALSE	FALSE	TRUE	KoRV	0.00909091
			TRUE	KoRV	0.00909091
	TRUE	FALSE	TRUE	KoRV	0.00909091
	FALSE	FALSE	TRUE	KoRV	0.0120482
			TRUE	KoRV	0.00914634
	TRUE	FALSE	FALSE	KoRV	0.00903614
	FALSE	FALSE	TRUE	KoRV	0.00903614
			TRUE	KoRV	0.0121212
TRUE	FALSE	FALSE	FALSE	KoRV	0.00920245
			FALSE	KoRV	0.00903614
FALSE	TRUE	FALSE	FALSE	KoRV	0.00903614
			FALSE	KoRV	0.00903614
			FALSE	KoRV	0.00903614
			FALSE	KoRV	0.0120482
TRUE	FALSE	FALSE	FALSE	KoRV	0.00903614
FALSE	TRUE	FALSE	FALSE	KoRV	0.00903614
	FALSE	FALSE	TRUE	KoRV	0.00903614
			TRUE	KoRV	0.00903614
			TRUE	KoRV	0.00903614
			TRUE	KoRV	0.00903614
			TRUE	KoRV	0.00903614
TRUE	TRUE	FALSE	FALSE	phaCin-$\beta$	0.00909091
FALSE	FALSE	FALSE	TRUE	KoRV	0.00909091
			TRUE	KoRV	0.00909091
TRUE	FALSE	FALSE	TRUE	phaCin-$\beta$	0.00914634
			TRUE	KoRV	0.00903614
			TRUE	KoRV	0.00903614
FALSE	FALSE	FALSE	TRUE	KoRV	0.00903614
			TRUE	KoRV	0.00903614
TRUE	FALSE	FALSE	TRUE	KoRV	0.00903614
FALSE	TRUE	FALSE	TRUE	phaCin-$\beta$	0.00909091
	FALSE	FALSE	TRUE	KoRV	0.00903614
TRUE	FALSE	FALSE	FALSE	phaCin-$\beta$	0.0120482
FALSE	FALSE	FALSE	TRUE	KoRV	0.00949367
			TRUE	KoRV	0.00903614
			TRUE	KoRV	0.00909091
			TRUE	KoRV	0.00909091
TRUE	FALSE	FALSE	TRUE	phaCin-$\beta$	0.00914634
FALSE	FALSE	FALSE	TRUE	KoRV	0.00909091
			TRUE	KoRV	0.00909091
			TRUE	KoRV	0.00909091
	TRUE	FALSE	FALSE	KoRV	0.00903614
	FALSE	FALSE	TRUE	KoRV	0.00903614
			TRUE	KoRV	0.00903614
TRUE	FALSE	FALSE	FALSE	phaCin-$\beta$	0.0120482
	TRUE	FALSE	FALSE	phaCin-$\beta$	0.00903614
	FALSE	FALSE	FALSE	phaCin-$\beta$	0.00903614
FALSE	FALSE	FALSE	TRUE	phaCin-$\beta$	0.00903614
			TRUE	phaCin-$\beta$	0.00903614
			TRUE	KoRV	0.00903614
TRUE	FALSE	FALSE	FALSE	KoRV	0.0120482
FALSE	FALSE	FALSE	TRUE	KoRV	0.00903614
			TRUE	KoRV	0.00903614
			TRUE	KoRV	0.00903614
			TRUE	KoRV	0.00903614
TRUE	FALSE	FALSE	FALSE	KoRV	0.0120482
FALSE	TRUE	FALSE	FALSE	KoRV	0.0120482
	FALSE	FALSE	TRUE	KoRV	0.00909091
			TRUE	phaCin-$\beta$	0.00931677
TRUE	FALSE	FALSE	TRUE	phaCin-$\beta$	0.00914634
			TRUE	phaCin-$\beta$	0.0150602
FALSE	TRUE	FALSE	TRUE	phaCin-$\beta$	0.00909091
TRUE	FALSE	FALSE	TRUE	phaCin-$\beta$	0.00914634
			TRUE	KoRV	0.00914634
			FALSE	KoRV	0.00301205
			TRUE	phaCin-$\beta$	0.00920245
			TRUE	KoRV	0.00909091
			FALSE	phaCin-$\beta$	0.00903614
FALSE	FALSE	FALSE	TRUE	phaCin-$\beta$	0.00909091
	TRUE	FALSE	TRUE	KoRV	0.00920245
TRUE	FALSE	FALSE	TRUE	phaCin-$\beta$	0.00914634
FALSE	TRUE	FALSE	TRUE	phaCin-$\beta$	0.00909091
TRUE	FALSE	FALSE	FALSE	KoRV	0.0150602
FALSE	TRUE	FALSE	FALSE	KoRV	0.0152439
TRUE	FALSE	FALSE	FALSE	KoRV	0.00903614
FALSE	TRUE	FALSE	FALSE	KoRV	0.00903614
	FALSE	FALSE	TRUE	KoRV	0.00903614
	TRUE	FALSE	FALSE	phaCin-$\beta$	0.00903614
			FALSE	KoRV	0.0121951
			FALSE	phaCin-$\beta$	0.00903614
	FALSE	TRUE	FALSE	phaCin-$\beta$	0.00903614
TRUE	FALSE	FALSE	FALSE	KoRV	0.0121212
FALSE	TRUE	FALSE	FALSE	KoRV	0.0180723
			FALSE	KoRV	0.0150602
TRUE	FALSE	FALSE	FALSE	KoRV	0.0120482
			FALSE	KoRV	0.00903614
			FALSE	KoRV	0.00301205
FALSE	TRUE	FALSE	TRUE	KoRV	0.00903614
	FALSE	FALSE	TRUE	phaCin-$\beta$	0.00909091
	TRUE	FALSE	FALSE	phaCin-$\beta$	0.00903614
TRUE	FALSE	FALSE	FALSE	phaCin-$\beta$	0.00903614
FALSE	TRUE	FALSE	FALSE	phaCin-$\beta$	0.00903614
TRUE	TRUE	FALSE	FALSE	phaCin-$\beta$	0.00903614
FALSE	FALSE	FALSE	TRUE	phaCin-$\beta$	0.00909091
			TRUE	phaCin-$\beta$	0.00909091
	TRUE	FALSE	FALSE	phaCin-$\beta$	0.00903614
	FALSE	FALSE	TRUE	phaCin-$\beta$	0.00909091
			TRUE	phaCin-$\beta$	0.00909091
	TRUE	FALSE	TRUE	KoRV	0.00909091
TRUE	FALSE	FALSE	TRUE	phaCin-$\beta$	0.00931677
FALSE	FALSE	FALSE	TRUE	phaCin-$\beta$	0.00903614
			TRUE	phaCin-$\beta$	0.00903614
			TRUE	phaCin-$\beta$	0.00903614
			TRUE	phaCin-$\beta$	0.00903614
			TRUE	KoRV	0.00909091
			TRUE	KoRV	0.00909091
			TRUE	KoRV	0.00909091
TRUE	FALSE	FALSE	TRUE	phaCin-$\beta$	0.0127389
FALSE	FALSE	FALSE	TRUE	phaCin-$\beta$	0.00909091
			TRUE	phaCin-$\beta$	0.00903614
			TRUE	phaCin-$\beta$	0.00909091
			TRUE	KoRV	0.00903614
	TRUE	FALSE	FALSE	phaCin-$\beta$	0.0120482
	FALSE	FALSE	TRUE	KoRV	0.00909091
			TRUE	KoRV	0.00909091
			TRUE	phaCin-$\beta$	0.00909091
TRUE	FALSE	FALSE	FALSE	phaCin-$\beta$	0.0122699
FALSE	TRUE	FALSE	FALSE	phaCin-$\beta$	0.00903614
			FALSE	phaCin-$\beta$	0.0120482
	FALSE	FALSE	TRUE	KoRV	0.00903614
			TRUE	KoRV	0.00914634
	TRUE	FALSE	FALSE	KoRV	0.0120482
TRUE	FALSE	FALSE	FALSE	KoRV	0.00903614
FALSE	TRUE	TRUE	FALSE	phaCin-$\beta$	0.0121212
TRUE	FALSE	FALSE	FALSE	phaCin-$\beta$	0.00903614
			FALSE	phaCin-$\beta$	0.0121212
			FALSE	KoRV	0.0120482
FALSE	TRUE	FALSE	FALSE	KoRV	0.0152439
			FALSE	phaCin-$\beta$	0.00903614
	FALSE	FALSE	TRUE	phaCin-$\beta$	0.00914634
	TRUE	FALSE	TRUE	KoRV	0.00903614
TRUE	FALSE	FALSE	TRUE	KoRV	0.00903614
			FALSE	phaCin-$\beta$	0.00903614
FALSE	TRUE	FALSE	FALSE	phaCin-$\beta$	0.00903614
			FALSE	KoRV	0.00903614
			FALSE	KoRV	0.00903614
			FALSE	KoRV	0.0120482
			FALSE	KoRV	0.0151515
TRUE	FALSE	FALSE	FALSE	KoRV	0.0120482
FALSE	TRUE	FALSE	FALSE	KoRV	0.0120482
			FALSE	KoRV	0.00903614
[truncated: 3,519 more rows]

## Sheet: Figure2b
QLD (n=25)	NSW (n=25)	VIC (n=25)	SDZWA (n=91)	EUZ (n=20)	Insertion type
TRUE	TRUE	FALSE	TRUE	TRUE	KoRV
				TRUE	KoRV
FALSE	FALSE	FALSE	TRUE	TRUE	KoRV
TRUE	TRUE	FALSE	TRUE	TRUE	KoRV
FALSE	FALSE	FALSE	TRUE	TRUE	KoRV
TRUE	TRUE	FALSE	TRUE	TRUE	KoRV
	FALSE	FALSE	TRUE	TRUE	KoRV
				TRUE	KoRV
				TRUE	KoRV
FALSE	FALSE	FALSE	TRUE	TRUE	KoRV
				TRUE	KoRV
				TRUE	KoRV
TRUE	TRUE	FALSE	TRUE	TRUE	KoRV
				TRUE	KoRV
FALSE	FALSE	FALSE	TRUE	TRUE	KoRV
TRUE	FALSE	FALSE	TRUE	TRUE	KoRV
FALSE	FALSE	FALSE	TRUE	TRUE	KoRV
				TRUE	KoRV
				TRUE	KoRV
				TRUE	KoRV
TRUE	FALSE	FALSE	TRUE	TRUE	KoRV
FALSE	FALSE	FALSE	TRUE	TRUE	KoRV
TRUE	FALSE	FALSE	TRUE	TRUE	KoRV
	TRUE	FALSE	TRUE	TRUE	KoRV
FALSE	FALSE	FALSE	TRUE	TRUE	KoRV
				TRUE	KoRV
				TRUE	KoRV
				TRUE	KoRV
				TRUE	KoRV
TRUE	TRUE	FALSE	TRUE	TRUE	KoRV
FALSE	FALSE	FALSE	TRUE	TRUE	KoRV
TRUE	FALSE	FALSE	TRUE	TRUE	KoRV
FALSE	FALSE	FALSE	TRUE	TRUE	KoRV
TRUE	FALSE	FALSE	TRUE	TRUE	KoRV
FALSE	FALSE	FALSE	TRUE	TRUE	KoRV
TRUE	FALSE	FALSE	TRUE	TRUE	KoRV
				TRUE	KoRV
FALSE	FALSE	FALSE	TRUE	TRUE	KoRV
				TRUE	KoRV
				TRUE	KoRV
				TRUE	KoRV
				TRUE	KoRV
				TRUE	KoRV
				TRUE	KoRV
				TRUE	KoRV
TRUE	FALSE	FALSE	TRUE	TRUE	KoRV
	TRUE	FALSE	TRUE	TRUE	KoRV
				TRUE	KoRV
	FALSE	FALSE	TRUE	TRUE	KoRV
	TRUE	FALSE	TRUE	TRUE	KoRV
FALSE	FALSE	FALSE	TRUE	TRUE	KoRV
TRUE	FALSE	FALSE	TRUE	TRUE	KoRV
				TRUE	KoRV
FALSE	FALSE	FALSE	TRUE	TRUE	KoRV
TRUE	TRUE	FALSE	TRUE	TRUE	KoRV
	FALSE	FALSE	TRUE	FALSE	KoRV
FALSE	FALSE	FALSE	TRUE	TRUE	KoRV
TRUE	FALSE	FALSE	TRUE	TRUE	KoRV
FALSE	FALSE	FALSE	TRUE	FALSE	KoRV
				TRUE	KoRV
				TRUE	KoRV
TRUE	FALSE	FALSE	TRUE	TRUE	KoRV
FALSE	FALSE	FALSE	TRUE	TRUE	KoRV
				TRUE	KoRV
				TRUE	KoRV
				TRUE	KoRV
TRUE	FALSE	FALSE	TRUE	TRUE	KoRV
FALSE	FALSE	FALSE	TRUE	TRUE	KoRV
TRUE	FALSE	FALSE	TRUE	TRUE	KoRV
				TRUE	KoRV
FALSE	FALSE	FALSE	TRUE	TRUE	KoRV
TRUE	FALSE	FALSE	TRUE	TRUE	KoRV
FALSE	FALSE	FALSE	TRUE	TRUE	KoRV
TRUE	FALSE	FALSE	TRUE	FALSE	KoRV
FALSE	FALSE	FALSE	TRUE	TRUE	KoRV
	TRUE	FALSE	TRUE	FALSE	KoRV
	FALSE	FALSE	TRUE	TRUE	KoRV
	TRUE	FALSE	TRUE	FALSE	KoRV
	FALSE	FALSE	TRUE	TRUE	KoRV
				TRUE	KoRV
TRUE	FALSE	FALSE	TRUE	FALSE	KoRV
FALSE	FALSE	FALSE	TRUE	TRUE	KoRV
				TRUE	KoRV
				TRUE	KoRV
				TRUE	KoRV
				TRUE	KoRV
				TRUE	KoRV
				TRUE	KoRV
				TRUE	KoRV
				TRUE	KoRV
				TRUE	KoRV
				TRUE	KoRV
TRUE	FALSE	FALSE	TRUE	FALSE	KoRV
FALSE	FALSE	FALSE	TRUE	TRUE	KoRV
				TRUE	KoRV
				TRUE	KoRV
				TRUE	KoRV
				TRUE	KoRV
TRUE	TRUE	FALSE	TRUE	TRUE	KoRV
FALSE	FALSE	FALSE	TRUE	TRUE	KoRV
	TRUE	FALSE	TRUE	TRUE	KoRV
	FALSE	FALSE	TRUE	TRUE	KoRV
	TRUE	FALSE	TRUE	FALSE	KoRV
	FALSE	FALSE	TRUE	TRUE	KoRV
TRUE	FALSE	FALSE	TRUE	TRUE	KoRV
				TRUE	KoRV
FALSE	FALSE	FALSE	TRUE	TRUE	KoRV
				TRUE	KoRV
TRUE	FALSE	FALSE	TRUE	TRUE	KoRV
FALSE	FALSE	FALSE	TRUE	TRUE	KoRV
				TRUE	KoRV
TRUE	FALSE	FALSE	TRUE	TRUE	KoRV
FALSE	FALSE	FALSE	TRUE	TRUE	KoRV
TRUE	FALSE	FALSE	TRUE	TRUE	KoRV
FALSE	FALSE	FALSE	TRUE	TRUE	KoRV
				TRUE	KoRV
TRUE	TRUE	FALSE	TRUE	TRUE	KoRV
FALSE	FALSE	FALSE	TRUE	FALSE	KoRV
				FALSE	KoRV
				TRUE	KoRV
				TRUE	KoRV
				TRUE	KoRV
				FALSE	KoRV
TRUE	FALSE	FALSE	TRUE	FALSE	KoRV
FALSE	FALSE	FALSE	TRUE	TRUE	KoRV
				TRUE	KoRV
TRUE	FALSE	FALSE	TRUE	TRUE	KoRV
FALSE	FALSE	FALSE	TRUE	TRUE	KoRV
TRUE	FALSE	FALSE	TRUE	TRUE	KoRV
FALSE	FALSE	FALSE	TRUE	TRUE	KoRV
				FALSE	KoRV
				TRUE	KoRV
TRUE	FALSE	FALSE	TRUE	TRUE	KoRV
FALSE	FALSE	FALSE	TRUE	TRUE	KoRV
				FALSE	KoRV
TRUE	FALSE	FALSE	TRUE	TRUE	KoRV
				TRUE	KoRV
FALSE	FALSE	FALSE	FALSE	TRUE	KoRV
TRUE	FALSE	FALSE	TRUE	TRUE	KoRV
FALSE	FALSE	FALSE	TRUE	TRUE	KoRV
				TRUE	KoRV
TRUE	FALSE	FALSE	TRUE	TRUE	KoRV
FALSE	FALSE	FALSE	TRUE	TRUE	KoRV
				TRUE	KoRV
				TRUE	KoRV
TRUE	FALSE	FALSE	TRUE	TRUE	KoRV
				TRUE	KoRV
				TRUE	KoRV
FALSE	FALSE	FALSE	TRUE	TRUE	KoRV
				TRUE	KoRV
				FALSE	KoRV
				TRUE	KoRV
TRUE	TRUE	FALSE	TRUE	TRUE	KoRV
FALSE	FALSE	FALSE	TRUE	FALSE	KoRV
				TRUE	KoRV
				FALSE	KoRV
				TRUE	KoRV
				TRUE	KoRV
				TRUE	KoRV
TRUE	FALSE	FALSE	TRUE	FALSE	KoRV
				FALSE	KoRV
FALSE	FALSE	FALSE	TRUE	TRUE	KoRV
TRUE	FALSE	FALSE	TRUE	TRUE	KoRV
FALSE	FALSE	FALSE	TRUE	TRUE	KoRV
				TRUE	KoRV
TRUE	FALSE	FALSE	TRUE	TRUE	KoRV
				FALSE	KoRV
FALSE	FALSE	FALSE	TRUE	TRUE	KoRV
TRUE	FALSE	FALSE	TRUE	FALSE	KoRV
FALSE	FALSE	FALSE	TRUE	FALSE	KoRV
				TRUE	KoRV
				TRUE	KoRV
				TRUE	KoRV
				TRUE	KoRV
TRUE	FALSE	FALSE	TRUE	TRUE	KoRV
FALSE	FALSE	FALSE	TRUE	FALSE	KoRV
TRUE	FALSE	FALSE	TRUE	TRUE	KoRV
FALSE	TRUE	FALSE	TRUE	TRUE	KoRV
TRUE	FALSE	FALSE	TRUE	TRUE	KoRV
FALSE	FALSE	FALSE	TRUE	TRUE	KoRV
				FALSE	KoRV
				TRUE	KoRV
				TRUE	KoRV
				FALSE	KoRV
				TRUE	KoRV
				TRUE	KoRV
				TRUE	KoRV
				TRUE	KoRV
				TRUE	KoRV
				FALSE	KoRV
				FALSE	KoRV
TRUE	FALSE	FALSE	TRUE	TRUE	KoRV
FALSE	TRUE	FALSE	TRUE	FALSE	KoRV
				FALSE	KoRV
TRUE	FALSE	FALSE	TRUE	FALSE	KoRV
FALSE	FALSE	FALSE	TRUE	TRUE	KoRV
				TRUE	KoRV
				FALSE	KoRV
				TRUE	KoRV
				TRUE	KoRV
				TRUE	KoRV
				TRUE	KoRV
			FALSE	TRUE	KoRV
			TRUE	TRUE	KoRV
				FALSE	KoRV
				TRUE	KoRV
				FALSE	KoRV
				TRUE	KoRV
	TRUE	FALSE	TRUE	FALSE	KoRV
TRUE	FALSE	FALSE	TRUE	TRUE	KoRV
				TRUE	KoRV
				TRUE	KoRV
FALSE	FALSE	TRUE	FALSE	FALSE	KoRV
	TRUE	FALSE	FALSE	FALSE	KoRV
	FALSE	FALSE	TRUE	TRUE	KoRV
TRUE	FALSE	FALSE	TRUE	FALSE	KoRV
				FALSE	KoRV
FALSE	FALSE	FALSE	TRUE	TRUE	KoRV
				FALSE	KoRV
				FALSE	KoRV
				FALSE	KoRV
				TRUE	KoRV
				TRUE	KoRV
	TRUE	FALSE	TRUE	FALSE	KoRV
TRUE	FALSE	FALSE	TRUE	TRUE	KoRV
FALSE	FALSE	FALSE	TRUE	TRUE	KoRV
TRUE	FALSE	FALSE	TRUE	TRUE	KoRV
FALSE	FALSE	FALSE	TRUE	TRUE	KoRV
				TRUE	KoRV
				TRUE	KoRV
	TRUE	FALSE	TRUE	FALSE	KoRV
	FALSE	FALSE	TRUE	FALSE	KoRV
				FALSE	KoRV
TRUE	FALSE	FALSE	TRUE	FALSE	KoRV
				TRUE	KoRV
				FALSE	KoRV
				TRUE	KoRV
				FALSE	KoRV
FALSE	FALSE	FALSE	TRUE	TRUE	KoRV
	TRUE	FALSE	TRUE	FALSE	KoRV
	FALSE	FALSE	TRUE	FALSE	KoRV
				TRUE	KoRV
				TRUE	KoRV
				FALSE	KoRV
				TRUE	KoRV
TRUE	FALSE	FALSE	TRUE	FALSE	KoRV
FALSE	FALSE	FALSE	TRUE	FALSE	KoRV
				FALSE	KoRV
				TRUE	KoRV
				TRUE	KoRV
				TRUE	KoRV
				FALSE	KoRV
				FALSE	KoRV
TRUE	FALSE	FALSE	TRUE	FALSE	KoRV
FALSE	FALSE	FALSE	TRUE	FALSE	KoRV
				FALSE	KoRV
				FALSE	KoRV
				TRUE	KoRV
TRUE	FALSE	FALSE	TRUE	TRUE	KoRV
FALSE	TRUE	FALSE	TRUE	FALSE	KoRV
				FALSE	KoRV
	FALSE	FALSE	FALSE	TRUE	KoRV
			TRUE	FALSE	KoRV
			FALSE	TRUE	KoRV
			TRUE	FALSE	KoRV
				TRUE	KoRV
				FALSE	KoRV
				FALSE	KoRV
	TRUE	FALSE	TRUE	FALSE	KoRV
	FALSE	FALSE	TRUE	FALSE	KoRV
TRUE	FALSE	FALSE	TRUE	FALSE	KoRV
FALSE	FALSE	FALSE	TRUE	TRUE	KoRV
TRUE	FALSE	FALSE	FALSE	TRUE	KoRV
FALSE	FALSE	FALSE	TRUE	TRUE	KoRV
	TRUE	FALSE	TRUE	FALSE	KoRV
	FALSE	FALSE	TRUE	FALSE	KoRV
TRUE	FALSE	FALSE	TRUE	FALSE	KoRV
FALSE	FALSE	FALSE	TRUE	TRUE	KoRV
	TRUE	TRUE	FALSE	FALSE	KoRV
	FALSE	FALSE	TRUE	FALSE	KoRV
				FALSE	KoRV
				FALSE	KoRV
				TRUE	KoRV
				FALSE	KoRV
				FALSE	KoRV
				TRUE	KoRV
				TRUE	KoRV
				TRUE	KoRV
TRUE	FALSE	FALSE	TRUE	FALSE	KoRV
	TRUE	FALSE	FALSE	FALSE	KoRV
FALSE	FALSE	FALSE	TRUE	FALSE	KoRV
				FALSE	KoRV
				FALSE	KoRV
				FALSE	KoRV
		TRUE	FALSE	FALSE	KoRV
		FALSE	TRUE	TRUE	KoRV
TRUE	FALSE	FALSE	TRUE	TRUE	KoRV
FALSE	TRUE	FALSE	TRUE	FALSE	KoRV
TRUE	FALSE	FALSE	TRUE	FALSE	KoRV
				FALSE	KoRV
FALSE	FALSE	FALSE	TRUE	TRUE	KoRV
				TRUE	KoRV
				TRUE	KoRV
TRUE	FALSE	FALSE	TRUE	TRUE	KoRV
FALSE	FALSE	FALSE	TRUE	TRUE	KoRV
				TRUE	KoRV
	TRUE	FALSE	TRUE	FALSE	KoRV
	FALSE	TRUE	FALSE	FALSE	KoRV
		FALSE	TRUE	FALSE	KoRV
				FALSE	KoRV
				FALSE	KoRV
				FALSE	KoRV
				FALSE	KoRV
				FALSE	KoRV
				FALSE	KoRV
				TRUE	KoRV
				TRUE	KoRV
TRUE	FALSE	FALSE	TRUE	TRUE	KoRV
FALSE	FALSE	FALSE	TRUE	FALSE	KoRV
				TRUE	KoRV
				FALSE	KoRV
				TRUE	KoRV
TRUE	FALSE	FALSE	TRUE	TRUE	KoRV
				TRUE	KoRV
FALSE	FALSE	FALSE	TRUE	TRUE	KoRV
				TRUE	KoRV
TRUE	FALSE	FALSE	TRUE	FALSE	KoRV
FALSE	TRUE	FALSE	TRUE	FALSE	KoRV
	FALSE	FALSE	TRUE	TRUE	KoRV
				FALSE	KoRV
				TRUE	KoRV
TRUE	FALSE	FALSE	TRUE	TRUE	KoRV
FALSE	FALSE	FALSE	TRUE	FALSE	KoRV
				FALSE	KoRV
				TRUE	KoRV
TRUE	TRUE	FALSE	TRUE	TRUE	KoRV
FALSE	FALSE	FALSE	TRUE	FALSE	KoRV
				FALSE	KoRV
				FALSE	KoRV
				TRUE	KoRV
TRUE	FALSE	FALSE	TRUE	TRUE	KoRV
FALSE	FALSE	FALSE	TRUE	FALSE	KoRV
				TRUE	KoRV
				TRUE	KoRV
				FALSE	KoRV
	TRUE	FALSE	TRUE	FALSE	KoRV
	FALSE	FALSE	TRUE	FALSE	KoRV
				FALSE	KoRV
				FALSE	KoRV
			FALSE	TRUE	KoRV
			TRUE	FALSE	KoRV
				TRUE	KoRV
				TRUE	KoRV
				FALSE	KoRV
TRUE	FALSE	FALSE	TRUE	TRUE	KoRV
FALSE	FALSE	FALSE	TRUE	FALSE	KoRV
				TRUE	KoRV
			FALSE	TRUE	KoRV
			TRUE	FALSE	KoRV
				TRUE	KoRV
				TRUE	KoRV
		TRUE	FALSE	FALSE	KoRV
		FALSE	TRUE	FALSE	KoRV
				FALSE	KoRV
TRUE	FALSE	FALSE	FALSE	TRUE	KoRV
FALSE	TRUE	FALSE	TRUE	FALSE	KoRV
	FALSE	FALSE	TRUE	FALSE	KoRV
TRUE	FALSE	FALSE	TRUE	FALSE	KoRV
				FALSE	KoRV
			FALSE	TRUE	KoRV
			TRUE	TRUE	KoRV
FALSE	FALSE	FALSE	TRUE	FALSE	KoRV
				TRUE	KoRV
TRUE	FALSE	FALSE	TRUE	FALSE	KoRV
FALSE	FALSE	FALSE	TRUE	FALSE	KoRV
				FALSE	KoRV
				TRUE	KoRV
				TRUE	KoRV
				FALSE	KoRV
				FALSE	KoRV
	TRUE	FALSE	TRUE	FALSE	KoRV
	FALSE	FALSE	TRUE	TRUE	KoRV
				TRUE	KoRV
				TRUE	KoRV
TRUE	FALSE	FALSE	TRUE	FALSE	KoRV
FALSE	FALSE	FALSE	TRUE	TRUE	KoRV
TRUE	FALSE	FALSE	TRUE	FALSE	KoRV
FALSE	FALSE	FALSE	TRUE	TRUE	KoRV
				FALSE	KoRV
				FALSE	KoRV
				FALSE	KoRV
				TRUE	KoRV
				TRUE	KoRV
				FALSE	KoRV
TRUE	FALSE	FALSE	TRUE	TRUE	KoRV
FALSE	FALSE	FALSE	TRUE	TRUE	KoRV
				TRUE	KoRV
TRUE	FALSE	FALSE	TRUE	FALSE	KoRV
				TRUE	KoRV
FALSE	FALSE	FALSE	TRUE	FALSE	KoRV
				FALSE	KoRV
TRUE	FALSE	FALSE	TRUE	FALSE	KoRV
FALSE	FALSE	FALSE	TRUE	TRUE	KoRV
			FALSE	TRUE	KoRV
			TRUE	FALSE	KoRV
				FALSE	KoRV
				FALSE	KoRV
	TRUE	FALSE	TRUE	FALSE	KoRV
	FALSE	FALSE	TRUE	TRUE	KoRV
TRUE	FALSE	FALSE	TRUE	FALSE	KoRV
FALSE	FALSE	FALSE	FALSE	TRUE	KoRV
			TRUE	FALSE	KoRV
				TRUE	KoRV
				TRUE	KoRV
		TRUE	FALSE	FALSE	KoRV
		FALSE	TRUE	TRUE	KoRV
TRUE	FALSE	FALSE	FALSE	TRUE	KoRV
				TRUE	KoRV
FALSE	FALSE	FALSE	FALSE	TRUE	KoRV
		TRUE	FALSE	FALSE	KoRV
TRUE	FALSE	FALSE	TRUE	FALSE	KoRV
FALSE	FALSE	FALSE	TRUE	FALSE	KoRV
				FALSE	KoRV
				TRUE	KoRV
				TRUE	KoRV
		TRUE	TRUE	FALSE	KoRV
		FALSE	TRUE	TRUE	KoRV
				FALSE	KoRV
				FALSE	KoRV
TRUE	FALSE	FALSE	TRUE	FALSE	KoRV
FALSE	FALSE	FALSE	TRUE	TRUE	KoRV
	TRUE	FALSE	TRUE	FALSE	KoRV
	FALSE	FALSE	TRUE	TRUE	KoRV
TRUE	TRUE	FALSE	TRUE	TRUE	KoRV
	FALSE	FALSE	TRUE	FALSE	KoRV
				FALSE	KoRV
FALSE	FALSE	FALSE	TRUE	FALSE	KoRV
TRUE	FALSE	FALSE	TRUE	FALSE	KoRV
FALSE	FALSE	FALSE	TRUE	TRUE	KoRV
				TRUE	KoRV
				TRUE	KoRV
TRUE	FALSE	FALSE	TRUE	TRUE	KoRV
FALSE	FALSE	FALSE	TRUE	TRUE	KoRV
				FALSE	KoRV
	TRUE	FALSE	TRUE	FALSE	KoRV
				FALSE	KoRV
	FALSE	FALSE	TRUE	FALSE	KoRV
TRUE	FALSE	FALSE	TRUE	TRUE	KoRV
FALSE	FALSE	FALSE	TRUE	FALSE	KoRV
				TRUE	KoRV
				FALSE	KoRV
TRUE	FALSE	FALSE	TRUE	FALSE	KoRV
FALSE	FALSE	FALSE	TRUE	FALSE	KoRV
TRUE	FALSE	FALSE	TRUE	TRUE	KoRV
FALSE	FALSE	FALSE	TRUE	FALSE	KoRV
				FALSE	KoRV
	TRUE	FALSE	TRUE	TRUE	KoRV
	FALSE	FALSE	TRUE	TRUE	KoRV
TRUE	FALSE	FALSE	TRUE	TRUE	KoRV
FALSE	FALSE	FALSE	TRUE	FALSE	KoRV
				TRUE	KoRV
	TRUE	FALSE	FALSE	FALSE	KoRV
	FALSE	FALSE	TRUE	TRUE	KoRV
	TRUE	FALSE	TRUE	FALSE	KoRV
	FALSE	FALSE	TRUE	TRUE	KoRV
				TRUE	KoRV
	TRUE	FALSE	FALSE	FALSE	KoRV
	FALSE	FALSE	TRUE	FALSE	KoRV
				FALSE	KoRV
	TRUE	FALSE	FALSE	FALSE	KoRV
	FALSE	FALSE	TRUE	FALSE	KoRV
				FALSE	KoRV
TRUE	FALSE	FALSE	TRUE	FALSE	KoRV
FALSE	FALSE	FALSE	TRUE	TRUE	KoRV
	TRUE	FALSE	FALSE	FALSE	KoRV
	FALSE	FALSE	FALSE	TRUE	KoRV
	TRUE	FALSE	TRUE	TRUE	KoRV
	FALSE	FALSE	TRUE	TRUE	KoRV
TRUE	FALSE	FALSE	TRUE	TRUE	KoRV
FALSE	FALSE	FALSE	FALSE	TRUE	KoRV
			TRUE	FALSE	KoRV
				TRUE	KoRV
				FALSE	KoRV
	TRUE	FALSE	FALSE	FALSE	KoRV
	FALSE	FALSE	TRUE	FALSE	KoRV
				FALSE	KoRV
				FALSE	KoRV
TRUE	FALSE	FALSE	TRUE	FALSE	KoRV
FALSE	FALSE	FALSE	TRUE	TRUE	KoRV
TRUE	FALSE	FALSE	TRUE	FALSE	KoRV
FALSE	FALSE	FALSE	TRUE	TRUE	KoRV
				TRUE	KoRV
TRUE	FALSE	FALSE	TRUE	FALSE	KoRV
FALSE	FALSE	FALSE	TRUE	TRUE	KoRV
				TRUE	KoRV
				FALSE	KoRV
				TRUE	KoRV
TRUE	FALSE	FALSE	TRUE	TRUE	KoRV
				FALSE	KoRV
				FALSE	KoRV
FALSE	FALSE	FALSE	TRUE	TRUE	KoRV
TRUE	FALSE	FALSE	TRUE	FALSE	KoRV
				FALSE	KoRV
FALSE	TRUE	FALSE	TRUE	FALSE	KoRV
TRUE	TRUE	FALSE	FALSE	FALSE	KoRV
FALSE	FALSE	FALSE	TRUE	FALSE	KoRV
				FALSE	KoRV
				TRUE	KoRV
		TRUE	FALSE	FALSE	KoRV
		FALSE	TRUE	FALSE	KoRV
				TRUE	KoRV
				TRUE	KoRV
TRUE	FALSE	FALSE	TRUE	FALSE	KoRV
FALSE	FALSE	FALSE	TRUE	TRUE	KoRV
TRUE	FALSE	FALSE	TRUE	TRUE	KoRV
FALSE	TRUE	FALSE	TRUE	FALSE	KoRV
	FALSE	FALSE	TRUE	FALSE	KoRV
				FALSE	KoRV
				FALSE	KoRV
				FALSE	KoRV
				FALSE	KoRV
			FALSE	TRUE	KoRV
		TRUE	FALSE	FALSE	KoRV
		FALSE	FALSE	TRUE	KoRV
			TRUE	FALSE	KoRV
				FALSE	KoRV
				FALSE	KoRV
				FALSE	KoRV
TRUE	FALSE	FALSE	TRUE	FALSE	KoRV
FALSE	TRUE	FALSE	FALSE	FALSE	KoRV
			TRUE	FALSE	KoRV
	FALSE	FALSE	TRUE	FALSE	KoRV
TRUE	FALSE	FALSE	TRUE	FALSE	KoRV
FALSE	FALSE	FALSE	TRUE	FALSE	KoRV
				FALSE	KoRV
TRUE	FALSE	FALSE	TRUE	TRUE	KoRV
				FALSE	KoRV
FALSE	FALSE	FALSE	TRUE	FALSE	KoRV
				FALSE	KoRV
				FALSE	KoRV
				FALSE	KoRV
			FALSE	TRUE	KoRV
			TRUE	FALSE	KoRV
TRUE	FALSE	FALSE	TRUE	FALSE	KoRV
FALSE	TRUE	FALSE	FALSE	FALSE	KoRV
	FALSE	FALSE	FALSE	TRUE	KoRV
				TRUE	KoRV
TRUE	FALSE	FALSE	TRUE	TRUE	KoRV
FALSE	FALSE	FALSE	FALSE	TRUE	KoRV
			TRUE	TRUE	KoRV
				FALSE	KoRV
				TRUE	KoRV
	TRUE	FALSE	TRUE	FALSE	KoRV
				FALSE	KoRV
			FALSE	FALSE	KoRV
	FALSE	FALSE	TRUE	TRUE	KoRV
TRUE	FALSE	FALSE	TRUE	FALSE	KoRV
FALSE	FALSE	FALSE	TRUE	FALSE	KoRV
	TRUE	FALSE	FALSE	FALSE	KoRV
				FALSE	KoRV
	FALSE	FALSE	TRUE	FALSE	KoRV
				FALSE	KoRV
				FALSE	KoRV
	TRUE	FALSE	FALSE	FALSE	KoRV
				FALSE	KoRV
				FALSE	KoRV
				FALSE	KoRV
	FALSE	FALSE	TRUE	FALSE	KoRV
				FALSE	KoRV
				FALSE	KoRV
				FALSE	KoRV
				FALSE	KoRV
				TRUE	KoRV
				FALSE	KoRV
				FALSE	KoRV
	TRUE	FALSE	FALSE	FALSE	KoRV
	FALSE	TRUE	FALSE	FALSE	KoRV
		FALSE	TRUE	FALSE	KoRV
			FALSE	TRUE	KoRV
				TRUE	KoRV
	TRUE	FALSE	FALSE	FALSE	KoRV
	FALSE	FALSE	TRUE	FALSE	KoRV
				FALSE	KoRV
				FALSE	KoRV
				FALSE	KoRV
			FALSE	TRUE	KoRV
			TRUE	FALSE	KoRV
				FALSE	KoRV
				FALSE	KoRV
				TRUE	KoRV
				TRUE	KoRV
	TRUE	FALSE	FALSE	FALSE	KoRV
	FALSE	FALSE	TRUE	FALSE	KoRV
				FALSE	KoRV
	TRUE	FALSE	TRUE	FALSE	KoRV
	FALSE	FALSE	TRUE	FALSE	KoRV
				FALSE	KoRV
				FALSE	KoRV
				FALSE	KoRV
TRUE	FALSE	FALSE	TRUE	TRUE	KoRV
FALSE	TRUE	FALSE	TRUE	FALSE	KoRV
	FALSE	FALSE	TRUE	TRUE	KoRV
			FALSE	TRUE	KoRV
TRUE	FALSE	FALSE	TRUE	FALSE	KoRV
				FALSE	KoRV
FALSE	FALSE	FALSE	TRUE	FALSE	KoRV
	TRUE	FALSE	FALSE	FALSE	KoRV
	FALSE	TRUE	FALSE	FALSE	KoRV
		FALSE	TRUE	FALSE	KoRV
	TRUE	FALSE	FALSE	FALSE	KoRV
TRUE	FALSE	FALSE	TRUE	FALSE	KoRV
FALSE	FALSE	FALSE	TRUE	FALSE	KoRV
TRUE	FALSE	FALSE	TRUE	FALSE	KoRV
FALSE	FALSE	FALSE	TRUE	TRUE	KoRV
TRUE	FALSE	FALSE	FALSE	FALSE	KoRV
FALSE	FALSE	FALSE	TRUE	TRUE	KoRV
TRUE	FALSE	FALSE	TRUE	FALSE	KoRV
FALSE	TRUE	FALSE	FALSE	FALSE	KoRV
				FALSE	KoRV
	FALSE	FALSE	TRUE	FALSE	KoRV
	TRUE	FALSE	TRUE	FALSE	KoRV
	FALSE	FALSE	TRUE	TRUE	KoRV
	TRUE	FALSE	FALSE	FALSE	KoRV
				FALSE	KoRV
				FALSE	KoRV
TRUE	FALSE	FALSE	TRUE	FALSE	KoRV
				FALSE	KoRV
FALSE	TRUE	FALSE	FALSE	FALSE	KoRV
TRUE	TRUE	FALSE	FALSE	FALSE	KoRV
FALSE	FALSE	TRUE	FALSE	FALSE	KoRV
	TRUE	FALSE	FALSE	FALSE	KoRV
	FALSE	FALSE	TRUE	TRUE	KoRV
	TRUE	FALSE	FALSE	FALSE	KoRV
TRUE	FALSE	FALSE	TRUE	FALSE	KoRV
FALSE	TRUE	FALSE	FALSE	FALSE	KoRV
	FALSE	FALSE	TRUE	TRUE	KoRV
TRUE	FALSE	FALSE	TRUE	FALSE	KoRV
FALSE	FALSE	FALSE	TRUE	FALSE	KoRV
				FALSE	KoRV
				FALSE	KoRV
	TRUE	FALSE	FALSE	FALSE	KoRV
	FALSE	FALSE	TRUE	FALSE	KoRV
				FALSE	KoRV
				FALSE	KoRV
				FALSE	KoRV
				FALSE	KoRV
				FALSE	KoRV
				FALSE	KoRV
				FALSE	KoRV
	TRUE	FALSE	TRUE	FALSE	KoRV
TRUE	TRUE	FALSE	TRUE	FALSE	KoRV
FALSE	FALSE	TRUE	FALSE	FALSE	KoRV
	TRUE	FALSE	FALSE	FALSE	KoRV
TRUE	FALSE	FALSE	TRUE	FALSE	KoRV
				FALSE	KoRV
FALSE	FALSE	FALSE	TRUE	TRUE	KoRV
	TRUE	FALSE	TRUE	FALSE	KoRV
	FALSE	FALSE	TRUE	FALSE	KoRV
	TRUE	FALSE	TRUE	FALSE	KoRV
			FALSE	FALSE	KoRV
				FALSE	KoRV
	FALSE	FALSE	TRUE	FALSE	KoRV
				FALSE	KoRV
				FALSE	KoRV
	TRUE	FALSE	FALSE	FALSE	KoRV
				FALSE	KoRV
TRUE	FALSE	FALSE	TRUE	FALSE	KoRV
FALSE	TRUE	FALSE	TRUE	FALSE	KoRV
				FALSE	KoRV
TRUE	FALSE	FALSE	TRUE	FALSE	KoRV
FALSE	TRUE	FALSE	TRUE	FALSE	KoRV
				FALSE	KoRV
	FALSE	FALSE	FALSE	TRUE	KoRV
TRUE	FALSE	FALSE	FALSE	TRUE	KoRV
FALSE	TRUE	FALSE	FALSE	FALSE	KoRV
				FALSE	KoRV
				FALSE	KoRV
TRUE	FALSE	FALSE	TRUE	FALSE	KoRV
	TRUE	FALSE	FALSE	FALSE	KoRV
FALSE	TRUE	FALSE	FALSE	FALSE	KoRV
	FALSE	FALSE	TRUE	FALSE	KoRV
				FALSE	KoRV
				FALSE	KoRV
				FALSE	KoRV
				FALSE	KoRV
				FALSE	KoRV
				FALSE	KoRV
TRUE	TRUE	FALSE	TRUE	FALSE	KoRV
	FALSE	FALSE	FALSE	FALSE	KoRV
FALSE	FALSE	FALSE	TRUE	FALSE	KoRV
	TRUE	FALSE	FALSE	FALSE	KoRV
				FALSE	KoRV
	FALSE	FALSE	TRUE	FALSE	KoRV
	TRUE	FALSE	FALSE	FALSE	KoRV
				FALSE	KoRV
	FALSE	FALSE	TRUE	FALSE	KoRV
TRUE	TRUE	FALSE	TRUE	FALSE	KoRV
FALSE	FALSE	FALSE	TRUE	TRUE	KoRV
TRUE	FALSE	FALSE	TRUE	TRUE	KoRV
				FALSE	KoRV
FALSE	FALSE	FALSE	TRUE	TRUE	KoRV
TRUE	FALSE	FALSE	TRUE	FALSE	KoRV
				FALSE	KoRV
				FALSE	KoRV
FALSE	FALSE	FALSE	TRUE	FALSE	KoRV
				FALSE	KoRV
				FALSE	KoRV
				FALSE	KoRV
				FALSE	KoRV
				FALSE	KoRV
	TRUE	FALSE	TRUE	FALSE	KoRV
	FALSE	FALSE	TRUE	TRUE	KoRV
				FALSE	KoRV
				FALSE	KoRV
				FALSE	KoRV
				FALSE	KoRV
				FALSE	KoRV
				FALSE	KoRV
	TRUE	FALSE	FALSE	FALSE	KoRV
TRUE	FALSE	FALSE	TRUE	FALSE	KoRV
				FALSE	KoRV
FALSE	TRUE	FALSE	TRUE	FALSE	KoRV
TRUE	FALSE	FALSE	TRUE	FALSE	KoRV
FALSE	FALSE	FALSE	TRUE	FALSE	KoRV
	TRUE	TRUE	FALSE	FALSE	KoRV
	FALSE	FALSE	TRUE	TRUE	KoRV
TRUE	TRUE	FALSE	FALSE	FALSE	KoRV
FALSE	TRUE	FALSE	TRUE	FALSE	KoRV
	FALSE	FALSE	TRUE	FALSE	KoRV
				FALSE	KoRV
	TRUE	FALSE	FALSE	FALSE	KoRV
TRUE	TRUE	FALSE	FALSE	FALSE	KoRV
FALSE	FALSE	FALSE	TRUE	FALSE	KoRV
TRUE	FALSE	FALSE	FALSE	FALSE	KoRV
FALSE	TRUE	FALSE	FALSE	FALSE	KoRV
TRUE	FALSE	FALSE	TRUE	FALSE	KoRV
				FALSE	KoRV
				FALSE	KoRV
FALSE	TRUE	FALSE	TRUE	FALSE	KoRV
TRUE	FALSE	FALSE	FALSE	TRUE	KoRV
FALSE	TRUE	FALSE	TRUE	FALSE	KoRV
	FALSE	FALSE	TRUE	FALSE	KoRV
				FALSE	KoRV
				FALSE	KoRV
				FALSE	KoRV
				FALSE	KoRV
	TRUE	FALSE	FALSE	FALSE	KoRV
				FALSE	KoRV
				FALSE	KoRV
				FALSE	KoRV
				FALSE	KoRV
	FALSE	FALSE	TRUE	FALSE	KoRV
				FALSE	KoRV
	TRUE	FALSE	FALSE	FALSE	KoRV
TRUE	TRUE	FALSE	FALSE	FALSE	KoRV
FALSE	FALSE	FALSE	TRUE	TRUE	KoRV
				FALSE	KoRV
	TRUE	FALSE	TRUE	FALSE	KoRV
	FALSE	FALSE	TRUE	FALSE	KoRV
				FALSE	KoRV
				FALSE	KoRV
				FALSE	KoRV
				FALSE	KoRV
				FALSE	KoRV
				FALSE	KoRV
				FALSE	KoRV
				FALSE	KoRV
	TRUE	FALSE	TRUE	FALSE	KoRV
	FALSE	FALSE	TRUE	TRUE	KoRV
				FALSE	KoRV
				FALSE	KoRV
				FALSE	KoRV
				FALSE	KoRV
				FALSE	KoRV
				FALSE	KoRV
				FALSE	KoRV
				FALSE	KoRV
	TRUE	FALSE	TRUE	FALSE	KoRV
TRUE	FALSE	FALSE	TRUE	FALSE	KoRV
				FALSE	KoRV
				FALSE	KoRV
FALSE	TRUE	FALSE	FALSE	FALSE	KoRV
	FALSE	FALSE	TRUE	FALSE	KoRV
				FALSE	KoRV
	TRUE	FALSE	FALSE	FALSE	KoRV
				FALSE	KoRV
	FALSE	TRUE	FALSE	FALSE	KoRV
		FALSE	TRUE	FALSE	KoRV
				FALSE	KoRV
				FALSE	KoRV
				TRUE	KoRV
			FALSE	TRUE	KoRV
			TRUE	FALSE	KoRV
				FALSE	KoRV
				FALSE	KoRV
				FALSE	KoRV
				FALSE	KoRV
				FALSE	KoRV
				FALSE	KoRV
				FALSE	KoRV
	TRUE	FALSE	FALSE	FALSE	KoRV
	FALSE	FALSE	TRUE	FALSE	KoRV
				FALSE	KoRV
				FALSE	KoRV
				FALSE	KoRV
				FALSE	KoRV
				FALSE	KoRV
				FALSE	KoRV
				FALSE	KoRV
				FALSE	KoRV
TRUE	TRUE	FALSE	FALSE	FALSE	KoRV
	FALSE	FALSE	FALSE	FALSE	KoRV
FALSE	TRUE	FALSE	FALSE	FALSE	KoRV
	FALSE	FALSE	TRUE	TRUE	KoRV
			FALSE	TRUE	KoRV
				TRUE	KoRV
			TRUE	FALSE	KoRV
	TRUE	FALSE	FALSE	FALSE	KoRV
				FALSE	KoRV
	FALSE	FALSE	TRUE	FALSE	KoRV
	TRUE	FALSE	FALSE	FALSE	KoRV
				FALSE	KoRV
TRUE	FALSE	FALSE	FALSE	FALSE	KoRV
FALSE	TRUE	FALSE	FALSE	FALSE	KoRV
	FALSE	FALSE	TRUE	FALSE	KoRV
	TRUE	FALSE	FALSE	FALSE	KoRV
	FALSE	FALSE	TRUE	FALSE	KoRV
				FALSE	KoRV
TRUE	FALSE	FALSE	FALSE	FALSE	KoRV
FALSE	FALSE	FALSE	TRUE	FALSE	KoRV
	TRUE	FALSE	FALSE	FALSE	KoRV
	FALSE	FALSE	TRUE	FALSE	KoRV
				FALSE	KoRV
				FALSE	KoRV
TRUE	FALSE	FALSE	TRUE	FALSE	KoRV
FALSE	FALSE	FALSE	FALSE	TRUE	KoRV
		TRUE	FALSE	FALSE	KoRV
	TRUE	FALSE	FALSE	FALSE	KoRV
				FALSE	KoRV
TRUE	FALSE	FALSE	TRUE	FALSE	KoRV
FALSE	TRUE	FALSE	TRUE	FALSE	KoRV
	FALSE	FALSE	TRUE	TRUE	KoRV
TRUE	FALSE	FALSE	TRUE	FALSE	KoRV
FALSE	FALSE	FALSE	FALSE	TRUE	KoRV
			TRUE	TRUE	KoRV
				TRUE	KoRV
TRUE	FALSE	FALSE	FALSE	FALSE	KoRV
				TRUE	KoRV
FALSE	FALSE	FALSE	TRUE	TRUE	KoRV
TRUE	FALSE	FALSE	FALSE	FALSE	KoRV
	TRUE	FALSE	FALSE	FALSE	KoRV
FALSE	FALSE	TRUE	FALSE	FALSE	KoRV
	TRUE	FALSE	FALSE	FALSE	KoRV
	FALSE	FALSE	FALSE	TRUE	KoRV
				TRUE	KoRV
	TRUE	FALSE	TRUE	FALSE	KoRV
			FALSE	FALSE	KoRV
				FALSE	KoRV
TRUE	FALSE	FALSE	TRUE	FALSE	KoRV
FALSE	FALSE	FALSE	TRUE	TRUE	KoRV
TRUE	FALSE	FALSE	TRUE	FALSE	KoRV
				FALSE	KoRV
				FALSE	KoRV
				FALSE	KoRV
FALSE	TRUE	FALSE	TRUE	FALSE	KoRV
			FALSE	FALSE	KoRV
				FALSE	KoRV
				FALSE	KoRV
				FALSE	KoRV
	FALSE	FALSE	TRUE	FALSE	KoRV
				FALSE	KoRV
TRUE	FALSE	FALSE	FALSE	FALSE	KoRV
FALSE	FALSE	FALSE	TRUE	FALSE	KoRV
				FALSE	KoRV
				FALSE	KoRV
TRUE	FALSE	FALSE	TRUE	FALSE	KoRV
				FALSE	KoRV
				FALSE	KoRV
			FALSE	FALSE	KoRV
				FALSE	KoRV
FALSE	TRUE	FALSE	FALSE	FALSE	KoRV
	FALSE	FALSE	TRUE	FALSE	KoRV
TRUE	TRUE	FALSE	TRUE	FALSE	KoRV
FALSE	TRUE	FALSE	FALSE	FALSE	KoRV
TRUE	FALSE	FALSE	FALSE	FALSE	KoRV
FALSE	TRUE	FALSE	FALSE	FALSE	KoRV
				FALSE	KoRV
	FALSE	FALSE	FALSE	TRUE	KoRV
			TRUE	FALSE	KoRV
				FALSE	KoRV
				FALSE	KoRV
				FALSE	KoRV
				FALSE	KoRV
TRUE	FALSE	FALSE	FALSE	FALSE	KoRV
FALSE	TRUE	FALSE	FALSE	FALSE	KoRV
	FALSE	FALSE	TRUE	FALSE	KoRV
				FALSE	KoRV
	TRUE	FALSE	TRUE	FALSE	KoRV
	FALSE	FALSE	TRUE	FALSE	KoRV
				FALSE	KoRV
	TRUE	FALSE	FALSE	FALSE	KoRV
	FALSE	FALSE	TRUE	FALSE	KoRV
				FALSE	KoRV
TRUE	FALSE	FALSE	FALSE	FALSE	KoRV
				FALSE	KoRV
FALSE	TRUE	FALSE	FALSE	FALSE	KoRV
				FALSE	KoRV
				FALSE	KoRV
				FALSE	KoRV
TRUE	FALSE	FALSE	FALSE	FALSE	KoRV
FALSE	TRUE	FALSE	FALSE	FALSE	KoRV
	FALSE	FALSE	TRUE	FALSE	KoRV
				FALSE	KoRV
			FALSE	TRUE	KoRV
			TRUE	FALSE	KoRV
				FALSE	KoRV
				FALSE	KoRV
				FALSE	KoRV
				FALSE	KoRV
TRUE	FALSE	FALSE	TRUE	FALSE	KoRV
				FALSE	KoRV
FALSE	FALSE	FALSE	TRUE	FALSE	KoRV
				FALSE	KoRV
TRUE	FALSE	FALSE	TRUE	FALSE	KoRV
FALSE	FALSE	FALSE	TRUE	FALSE	KoRV
				FALSE	KoRV
				FALSE	KoRV
				FALSE	KoRV
				FALSE	KoRV
				FALSE	KoRV
				FALSE	KoRV
			FALSE	TRUE	KoRV
			TRUE	FALSE	KoRV
	TRUE	FALSE	FALSE	FALSE	KoRV
	FALSE	FALSE	TRUE	FALSE	KoRV
				FALSE	KoRV
				FALSE	KoRV
TRUE	FALSE	FALSE	FALSE	FALSE	KoRV
FALSE	FALSE	FALSE	TRUE	FALSE	KoRV
				FALSE	KoRV
				FALSE	KoRV
				FALSE	KoRV
TRUE	FALSE	FALSE	FALSE	FALSE	KoRV
FALSE	TRUE	FALSE	FALSE	FALSE	KoRV
	FALSE	FALSE	TRUE	FALSE	KoRV
TRUE	FALSE	FALSE	TRUE	FALSE	KoRV
			FALSE	TRUE	KoRV
			TRUE	FALSE	KoRV
FALSE	TRUE	FALSE	TRUE	FALSE	KoRV
TRUE	FALSE	FALSE	FALSE	FALSE	KoRV
FALSE	TRUE	FALSE	FALSE	FALSE	KoRV
TRUE	FALSE	FALSE	FALSE	FALSE	KoRV
FALSE	TRUE	FALSE	FALSE	FALSE	KoRV
	FALSE	FALSE	TRUE	FALSE	KoRV
	TRUE	FALSE	FALSE	FALSE	KoRV
TRUE	FALSE	FALSE	FALSE	FALSE	KoRV
FALSE	TRUE	FALSE	FALSE	FALSE	KoRV
				FALSE	KoRV
TRUE	FALSE	FALSE	FALSE	FALSE	KoRV
				FALSE	KoRV
				TRUE	KoRV
FALSE	TRUE	FALSE	TRUE	FALSE	KoRV
				FALSE	KoRV
	FALSE	FALSE	TRUE	FALSE	KoRV
				FALSE	KoRV
				FALSE	KoRV
				FALSE	KoRV
				FALSE	KoRV
				FALSE	KoRV
				FALSE	KoRV
				FALSE	KoRV
	TRUE	FALSE	FALSE	FALSE	KoRV
TRUE	FALSE	FALSE	FALSE	FALSE	KoRV
				FALSE	KoRV
FALSE	TRUE	FALSE	FALSE	FALSE	KoRV
			TRUE	FALSE	KoRV
TRUE	FALSE	FALSE	TRUE	FALSE	KoRV
FALSE	TRUE	FALSE	FALSE	FALSE	KoRV
				FALSE	KoRV
				FALSE	KoRV
				FALSE	KoRV
TRUE	FALSE	FALSE	FALSE	FALSE	KoRV
FALSE	TRUE	FALSE	FALSE	FALSE	KoRV
				FALSE	KoRV
				FALSE	KoRV
TRUE	FALSE	FALSE	TRUE	FALSE	KoRV
FALSE	FALSE	FALSE	TRUE	TRUE	KoRV
				FALSE	KoRV
TRUE	FALSE	FALSE	FALSE	FALSE	KoRV
FALSE	TRUE	FALSE	FALSE	FALSE	KoRV
TRUE	FALSE	FALSE	FALSE	FALSE	KoRV
FALSE	TRUE	FALSE	FALSE	FALSE	KoRV
TRUE	FALSE	FALSE	FALSE	FALSE	KoRV
FALSE	TRUE	FALSE	FALSE	FALSE	KoRV
				FALSE	KoRV
			TRUE	FALSE	KoRV
	FALSE	FALSE	TRUE	TRUE	KoRV
TRUE	FALSE	FALSE	TRUE	FALSE	KoRV
				FALSE	KoRV
FALSE	FALSE	FALSE	TRUE	FALSE	KoRV
TRUE	FALSE	FALSE	TRUE	FALSE	KoRV
				FALSE	KoRV
				FALSE	KoRV
FALSE	FALSE	FALSE	TRUE	FALSE	KoRV
				FALSE	KoRV
TRUE	FALSE	FALSE	FALSE	FALSE	KoRV
FALSE	TRUE	FALSE	FALSE	FALSE	KoRV
	FALSE	FALSE	TRUE	FALSE	KoRV
				FALSE	KoRV
				FALSE	KoRV
				FALSE	KoRV
TRUE	FALSE	FALSE	TRUE	FALSE	KoRV
				FALSE	KoRV
			FALSE	FALSE	KoRV
FALSE	TRUE	FALSE	FALSE	FALSE	KoRV
				FALSE	KoRV
TRUE	FALSE	FALSE	TRUE	FALSE	KoRV
FALSE	FALSE	FALSE	TRUE	TRUE	KoRV
TRUE	FALSE	FALSE	TRUE	FALSE	KoRV
FALSE	FALSE	FALSE	TRUE	FALSE	KoRV
	TRUE	FALSE	FALSE	FALSE	KoRV
				FALSE	KoRV
TRUE	TRUE	FALSE	FALSE	FALSE	KoRV
	FALSE	FALSE	FALSE	FALSE	KoRV
FALSE	TRUE	FALSE	FALSE	FALSE	KoRV
				FALSE	KoRV
				FALSE	KoRV
TRUE	FALSE	FALSE	TRUE	FALSE	KoRV
FALSE	FALSE	FALSE	TRUE	FALSE	KoRV
				FALSE	KoRV
TRUE	FALSE	FALSE	FALSE	FALSE	KoRV
	TRUE	FALSE	FALSE	FALSE	KoRV
FALSE	TRUE	FALSE	FALSE	FALSE	KoRV
TRUE	FALSE	FALSE	FALSE	FALSE	KoRV
FALSE	TRUE	FALSE	FALSE	FALSE	KoRV
				FALSE	KoRV
				FALSE	KoRV
				FALSE	KoRV
	FALSE	FALSE	TRUE	FALSE	KoRV
				FALSE	KoRV
				FALSE	KoRV
	TRUE	FALSE	FALSE	FALSE	KoRV
	FALSE	FALSE	TRUE	TRUE	KoRV
				FALSE	KoRV
				TRUE	KoRV
	TRUE	FALSE	FALSE	FALSE	KoRV
				FALSE	KoRV
TRUE	FALSE	FALSE	FALSE	FALSE	KoRV
FALSE	TRUE	FALSE	FALSE	FALSE	KoRV
	FALSE	FALSE	TRUE	TRUE	KoRV
TRUE	FALSE	FALSE	TRUE	FALSE	KoRV
				FALSE	KoRV
				FALSE	KoRV
				FALSE	KoRV
FALSE	FALSE	FALSE	FALSE	TRUE	KoRV
TRUE	FALSE	FALSE	FALSE	FALSE	KoRV
FALSE	FALSE	FALSE	TRUE	TRUE	KoRV
TRUE	FALSE	FALSE	FALSE	FALSE	KoRV
FALSE	TRUE	FALSE	FALSE	FALSE	KoRV
				FALSE	KoRV
				FALSE	KoRV
TRUE	FALSE	FALSE	TRUE	FALSE	KoRV
				FALSE	KoRV
FALSE	FALSE	FALSE	TRUE	FALSE	KoRV
				FALSE	KoRV
TRUE	FALSE	FALSE	FALSE	FALSE	KoRV
FALSE	FALSE	FALSE	TRUE	FALSE	KoRV
				FALSE	KoRV
				FALSE	KoRV
				FALSE	KoRV
				FALSE	KoRV
				FALSE	KoRV
				FALSE	KoRV
				FALSE	KoRV
TRUE	FALSE	FALSE	FALSE	FALSE	KoRV
FALSE	FALSE	FALSE	FALSE	TRUE	KoRV
TRUE	FALSE	FALSE	FALSE	FALSE	KoRV
FALSE	FALSE	FALSE	FALSE	TRUE	KoRV
			TRUE	FALSE	KoRV
				FALSE	KoRV
				FALSE	KoRV
TRUE	FALSE	FALSE	FALSE	FALSE	KoRV
FALSE	TRUE	FALSE	FALSE	FALSE	KoRV
	FALSE	FALSE	FALSE	TRUE	KoRV
				TRUE	KoRV
				TRUE	KoRV
				TRUE	KoRV
	TRUE	FALSE	FALSE	FALSE	KoRV
TRUE	FALSE	FALSE	FALSE	FALSE	KoRV
FALSE	TRUE	FALSE	FALSE	FALSE	KoRV
TRUE	FALSE	FALSE	FALSE	FALSE	KoRV
FALSE	TRUE	FALSE	FALSE	FALSE	KoRV
				FALSE	KoRV
				FALSE	KoRV
TRUE	FALSE	FALSE	FALSE	FALSE	KoRV
				FALSE	KoRV
FALSE	TRUE	FALSE	TRUE	FALSE	KoRV
TRUE	FALSE	FALSE	TRUE	FALSE	KoRV
FALSE	FALSE	FALSE	FALSE	TRUE	KoRV
	TRUE	FALSE	FALSE	FALSE	KoRV
				FALSE	KoRV
				FALSE	KoRV
TRUE	FALSE	FALSE	FALSE	FALSE	KoRV
				FALSE	KoRV
				FALSE	KoRV
				FALSE	KoRV
				FALSE	KoRV
FALSE	TRUE	FALSE	FALSE	FALSE	KoRV
TRUE	FALSE	FALSE	FALSE	FALSE	KoRV
FALSE	TRUE	FALSE	FALSE	FALSE	KoRV
TRUE	FALSE	FALSE	FALSE	FALSE	KoRV
FALSE	TRUE	FALSE	FALSE	FALSE	KoRV
				FALSE	KoRV
TRUE	FALSE	FALSE	FALSE	FALSE	KoRV
FALSE	TRUE	FALSE	FALSE	FALSE	KoRV
TRUE	FALSE	FALSE	TRUE	FALSE	KoRV
FALSE	TRUE	FALSE	FALSE	FALSE	KoRV
TRUE	TRUE	FALSE	FALSE	FALSE	KoRV
FALSE	TRUE	FALSE	FALSE	FALSE	KoRV
				FALSE	KoRV
TRUE	FALSE	FALSE	FALSE	FALSE	KoRV
FALSE	TRUE	FALSE	FALSE	FALSE	KoRV
				FALSE	KoRV
				FALSE	KoRV
				FALSE	KoRV
				FALSE	KoRV
				FALSE	KoRV
TRUE	FALSE	FALSE	FALSE	FALSE	KoRV
				FALSE	KoRV
FALSE	TRUE	FALSE	FALSE	FALSE	KoRV
				FALSE	KoRV
TRUE	FALSE	FALSE	FALSE	FALSE	KoRV
FALSE	TRUE	FALSE	FALSE	FALSE	KoRV
	FALSE	TRUE	FALSE	FALSE	KoRV
	TRUE	FALSE	FALSE	FALSE	KoRV
				FALSE	KoRV
TRUE	FALSE	FALSE	FALSE	FALSE	KoRV
FALSE	TRUE	FALSE	FALSE	FALSE	KoRV
				FALSE	KoRV
				FALSE	KoRV
				FALSE	KoRV
				FALSE	KoRV
				FALSE	KoRV
TRUE	FALSE	FALSE	FALSE	FALSE	KoRV
				FALSE	KoRV
	TRUE	FALSE	FALSE	FALSE	KoRV
FALSE	TRUE	FALSE	FALSE	FALSE	KoRV
				FALSE	KoRV
				FALSE	KoRV
TRUE	FALSE	FALSE	FALSE	FALSE	KoRV
				FALSE	KoRV
FALSE	FALSE	FALSE	TRUE	FALSE	KoRV
				FALSE	KoRV
TRUE	FALSE	FALSE	FALSE	FALSE	KoRV
FALSE	TRUE	FALSE	FALSE	FALSE	KoRV
				FALSE	KoRV
				FALSE	KoRV
				FALSE	KoRV
				FALSE	KoRV
	FALSE	FALSE	TRUE	FALSE	KoRV
				FALSE	KoRV
				FALSE	KoRV
				FALSE	KoRV
TRUE	FALSE	FALSE	FALSE	FALSE	KoRV
				FALSE	KoRV
FALSE	TRUE	FALSE	FALSE	FALSE	KoRV
				FALSE	KoRV
				FALSE	KoRV
TRUE	FALSE	FALSE	FALSE	FALSE	KoRV
	TRUE	FALSE	FALSE	FALSE	KoRV
FALSE	FALSE	FALSE	TRUE	FALSE	KoRV
				FALSE	KoRV
				FALSE	KoRV
TRUE	FALSE	FALSE	FALSE	FALSE	KoRV
FALSE	FALSE	FALSE	TRUE	FALSE	KoRV
				FALSE	KoRV
				FALSE	KoRV
				FALSE	KoRV
				FALSE	KoRV
				FALSE	KoRV
				FALSE	KoRV
				FALSE	KoRV
				FALSE	KoRV
				FALSE	KoRV
TRUE	FALSE	FALSE	FALSE	FALSE	KoRV
	TRUE	FALSE	FALSE	FALSE	KoRV
FALSE	FALSE	FALSE	TRUE	FALSE	KoRV
				FALSE	KoRV
				FALSE	KoRV
TRUE	FALSE	FALSE	FALSE	FALSE	KoRV
	TRUE	FALSE	FALSE	FALSE	KoRV
FALSE	FALSE	FALSE	TRUE	FALSE	KoRV
	TRUE	FALSE	FALSE	FALSE	KoRV
				FALSE	KoRV
	FALSE	TRUE	FALSE	FALSE	KoRV
		FALSE	TRUE	FALSE	KoRV
				FALSE	KoRV
				FALSE	KoRV
	TRUE	FALSE	FALSE	FALSE	KoRV
				FALSE	KoRV
				FALSE	KoRV
TRUE	TRUE	FALSE	FALSE	FALSE	KoRV
	FALSE	FALSE	FALSE	FALSE	KoRV
				FALSE	KoRV
				FALSE	KoRV
				FALSE	KoRV
FALSE	TRUE	FALSE	FALSE	FALSE	KoRV
				FALSE	KoRV
				FALSE	KoRV
TRUE	FALSE	FALSE	FALSE	FALSE	KoRV
FALSE	TRUE	FALSE	FALSE	FALSE	KoRV
	FALSE	FALSE	TRUE	FALSE	KoRV
				FALSE	KoRV
				FALSE	KoRV
				FALSE	KoRV
TRUE	FALSE	FALSE	FALSE	FALSE	KoRV
FALSE	TRUE	FALSE	FALSE	FALSE	KoRV
TRUE	FALSE	FALSE	FALSE	FALSE	KoRV
				FALSE	KoRV
				FALSE	KoRV
				FALSE	KoRV
FALSE	FALSE	FALSE	TRUE	FALSE	KoRV
				FALSE	KoRV
	TRUE	FALSE	FALSE	FALSE	KoRV
TRUE	FALSE	FALSE	FALSE	FALSE	KoRV
				FALSE	KoRV
FALSE	TRUE	FALSE	FALSE	FALSE	KoRV
				FALSE	KoRV
TRUE	FALSE	FALSE	FALSE	FALSE	KoRV
FALSE	TRUE	FALSE	FALSE	FALSE	KoRV
TRUE	FALSE	FALSE	FALSE	FALSE	KoRV
				FALSE	KoRV
FALSE	FALSE	TRUE	FALSE	FALSE	KoRV
TRUE	FALSE	FALSE	FALSE	FALSE	KoRV
FALSE	TRUE	FALSE	FALSE	FALSE	KoRV
TRUE	FALSE	FALSE	FALSE	FALSE	KoRV
				FALSE	KoRV
FALSE	TRUE	FALSE	FALSE	FALSE	KoRV
TRUE	FALSE	FALSE	FALSE	FALSE	KoRV
FALSE	FALSE	FALSE	TRUE	FALSE	KoRV
				FALSE	KoRV
				FALSE	KoRV
				FALSE	KoRV
				FALSE	KoRV
				FALSE	KoRV
	TRUE	FALSE	FALSE	FALSE	KoRV
				FALSE	KoRV
				FALSE	KoRV
				FALSE	KoRV
				FALSE	KoRV
TRUE	FALSE	FALSE	FALSE	FALSE	KoRV
FALSE	FALSE	FALSE	TRUE	FALSE	KoRV
				FALSE	KoRV
TRUE	FALSE	FALSE	FALSE	FALSE	KoRV
				FALSE	KoRV
				FALSE	KoRV
				FALSE	KoRV
				FALSE	KoRV
FALSE	TRUE	FALSE	FALSE	FALSE	KoRV
				FALSE	KoRV
	FALSE	FALSE	TRUE	FALSE	KoRV
TRUE	FALSE	FALSE	FALSE	FALSE	KoRV
				FALSE	KoRV
FALSE	TRUE	FALSE	FALSE	FALSE	KoRV
				FALSE	KoRV
				FALSE	KoRV
	FALSE	TRUE	FALSE	FALSE	KoRV
TRUE	FALSE	FALSE	FALSE	FALSE	KoRV
FALSE	TRUE	FALSE	FALSE	FALSE	KoRV
				FALSE	KoRV
	FALSE	FALSE	TRUE	FALSE	KoRV
				FALSE	KoRV
				FALSE	KoRV
				FALSE	KoRV
				FALSE	KoRV
				FALSE	KoRV
TRUE	FALSE	FALSE	FALSE	FALSE	KoRV
				FALSE	KoRV
FALSE	TRUE	FALSE	FALSE	FALSE	KoRV
TRUE	FALSE	FALSE	FALSE	FALSE	KoRV
FALSE	TRUE	FALSE	FALSE	FALSE	KoRV
TRUE	FALSE	FALSE	FALSE	FALSE	KoRV
				FALSE	KoRV
FALSE	TRUE	FALSE	FALSE	FALSE	KoRV
	FALSE	FALSE	TRUE	FALSE	KoRV
				FALSE	KoRV
		TRUE	FALSE	FALSE	KoRV
	TRUE	FALSE	FALSE	FALSE	KoRV
	FALSE	FALSE	TRUE	FALSE	KoRV
				FALSE	KoRV
				FALSE	KoRV
				FALSE	KoRV
				FALSE	KoRV
				FALSE	KoRV
				FALSE	KoRV
				FALSE	KoRV
				FALSE	KoRV
				FALSE	KoRV
				FALSE	KoRV
				FALSE	KoRV
				FALSE	KoRV
				FALSE	KoRV
	TRUE	FALSE	FALSE	FALSE	KoRV
				FALSE	KoRV
				FALSE	KoRV
TRUE	FALSE	FALSE	FALSE	FALSE	KoRV
FALSE	TRUE	FALSE	FALSE	FALSE	KoRV
				FALSE	KoRV
	FALSE	FALSE	TRUE	FALSE	KoRV
				FALSE	KoRV
TRUE	FALSE	FALSE	FALSE	FALSE	KoRV
				FALSE	KoRV
				FALSE	KoRV
				FALSE	KoRV
FALSE	TRUE	FALSE	FALSE	FALSE	KoRV
TRUE	FALSE	FALSE	FALSE	FALSE	KoRV
				FALSE	KoRV
FALSE	TRUE	FALSE	FALSE	FALSE	KoRV
	FALSE	FALSE	TRUE	FALSE	KoRV
	TRUE	FALSE	FALSE	FALSE	KoRV
				FALSE	KoRV
				FALSE	KoRV
				FALSE	KoRV
				FALSE	KoRV
TRUE	FALSE	FALSE	FALSE	FALSE	KoRV
FALSE	TRUE	FALSE	FALSE	FALSE	KoRV
				FALSE	KoRV
TRUE	FALSE	FALSE	FALSE	FALSE	KoRV
FALSE	TRUE	FALSE	FALSE	FALSE	KoRV
TRUE	FALSE	FALSE	FALSE	FALSE	KoRV
FALSE	FALSE	FALSE	TRUE	FALSE	KoRV
				FALSE	KoRV
				FALSE	KoRV
	TRUE	FALSE	FALSE	FALSE	KoRV
TRUE	FALSE	FALSE	FALSE	FALSE	KoRV
FALSE	TRUE	FALSE	FALSE	FALSE	KoRV
TRUE	FALSE	FALSE	FALSE	FALSE	KoRV
FALSE	TRUE	FALSE	FALSE	FALSE	KoRV
TRUE	FALSE	FALSE	FALSE	FALSE	KoRV
FALSE	TRUE	FALSE	FALSE	FALSE	KoRV
TRUE	FALSE	FALSE	FALSE	FALSE	KoRV
				FALSE	KoRV
				FALSE	KoRV
	TRUE	FALSE	FALSE	FALSE	KoRV
FALSE	TRUE	FALSE	FALSE	FALSE	KoRV
TRUE	FALSE	FALSE	FALSE	FALSE	KoRV
				FALSE	KoRV
				FALSE	KoRV
				FALSE	KoRV
FALSE	FALSE	FALSE	TRUE	FALSE	KoRV
				FALSE	KoRV
				FALSE	KoRV
				FALSE	KoRV
TRUE	FALSE	FALSE	FALSE	FALSE	KoRV
				FALSE	KoRV
				FALSE	KoRV
FALSE	FALSE	FALSE	TRUE	FALSE	KoRV
				FALSE	KoRV
				FALSE	KoRV
				FALSE	KoRV
				FALSE	KoRV
				FALSE	KoRV
	TRUE	FALSE	FALSE	FALSE	KoRV
				FALSE	KoRV
TRUE	FALSE	FALSE	FALSE	FALSE	KoRV
FALSE	TRUE	FALSE	FALSE	FALSE	KoRV
TRUE	TRUE	FALSE	FALSE	FALSE	KoRV
FALSE	TRUE	FALSE	FALSE	FALSE	KoRV
	FALSE	FALSE	TRUE	FALSE	KoRV
				FALSE	KoRV
	TRUE	FALSE	FALSE	FALSE	KoRV
				FALSE	KoRV
TRUE	FALSE	FALSE	FALSE	FALSE	KoRV
FALSE	TRUE	FALSE	FALSE	FALSE	KoRV
TRUE	FALSE	FALSE	FALSE	FALSE	KoRV
				FALSE	KoRV
				FALSE	KoRV
				FALSE	KoRV
FALSE	TRUE	FALSE	FALSE	FALSE	KoRV
				FALSE	KoRV
				FALSE	KoRV
TRUE	FALSE	FALSE	FALSE	FALSE	KoRV
				FALSE	KoRV
FALSE	TRUE	FALSE	FALSE	FALSE	KoRV
	FALSE	TRUE	FALSE	FALSE	KoRV
	TRUE	FALSE	FALSE	FALSE	KoRV
TRUE	FALSE	FALSE	FALSE	FALSE	KoRV
FALSE	TRUE	FALSE	FALSE	FALSE	KoRV
TRUE	FALSE	FALSE	FALSE	FALSE	KoRV
FALSE	FALSE	FALSE	TRUE	FALSE	KoRV
				FALSE	KoRV
			FALSE	TRUE	KoRV
				TRUE	KoRV
			TRUE	FALSE	KoRV
TRUE	FALSE	FALSE	FALSE	FALSE	KoRV
				FALSE	KoRV
				FALSE	KoRV
				FALSE	KoRV
FALSE	TRUE	FALSE	FALSE	FALSE	KoRV
				FALSE	KoRV
TRUE	FALSE	FALSE	FALSE	FALSE	KoRV
				FALSE	KoRV
FALSE	TRUE	FALSE	FALSE	FALSE	KoRV
				FALSE	KoRV
				FALSE	KoRV
TRUE	FALSE	FALSE	FALSE	FALSE	KoRV
				FALSE	KoRV
				FALSE	KoRV
				FALSE	KoRV
	TRUE	FALSE	FALSE	FALSE	KoRV
FALSE	FALSE	FALSE	TRUE	FALSE	KoRV
				FALSE	KoRV
				FALSE	KoRV
				FALSE	KoRV
	TRUE	FALSE	FALSE	FALSE	KoRV
TRUE	TRUE	FALSE	FALSE	FALSE	KoRV
FALSE	TRUE	FALSE	FALSE	FALSE	KoRV
				FALSE	KoRV
	FALSE	FALSE	TRUE	FALSE	KoRV
				FALSE	KoRV
			FALSE	TRUE	KoRV
				TRUE	KoRV
				TRUE	KoRV
				TRUE	KoRV
TRUE	FALSE	FALSE	FALSE	FALSE	KoRV
FALSE	TRUE	FALSE	FALSE	FALSE	KoRV
				FALSE	KoRV
TRUE	FALSE	FALSE	FALSE	FALSE	KoRV
FALSE	FALSE	TRUE	FALSE	FALSE	KoRV
	TRUE	FALSE	FALSE	FALSE	KoRV
TRUE	TRUE	FALSE	FALSE	FALSE	KoRV
FALSE	TRUE	FALSE	FALSE	FALSE	KoRV
				FALSE	KoRV
TRUE	FALSE	FALSE	FALSE	FALSE	KoRV
FALSE	TRUE	FALSE	FALSE	FALSE	KoRV
TRUE	FALSE	FALSE	FALSE	FALSE	KoRV
				FALSE	KoRV
				FALSE	KoRV
FALSE	TRUE	FALSE	FALSE	FALSE	KoRV
TRUE	TRUE	FALSE	FALSE	FALSE	KoRV
FALSE	FALSE	FALSE	TRUE	FALSE	KoRV
				FALSE	KoRV
				FALSE	KoRV
TRUE	FALSE	FALSE	FALSE	FALSE	KoRV
FALSE	FALSE	TRUE	FALSE	FALSE	KoRV
	TRUE	FALSE	FALSE	FALSE	KoRV
TRUE	FALSE	FALSE	FALSE	FALSE	KoRV
FALSE	TRUE	FALSE	FALSE	FALSE	KoRV
TRUE	FALSE	FALSE	FALSE	FALSE	KoRV
				FALSE	KoRV
				FALSE	KoRV
FALSE	TRUE	FALSE	FALSE	FALSE	KoRV
	FALSE	FALSE	TRUE	FALSE	KoRV
TRUE	FALSE	FALSE	TRUE	FALSE	KoRV
FALSE	TRUE	FALSE	FALSE	FALSE	KoRV
				FALSE	KoRV
TRUE	FALSE	FALSE	FALSE	FALSE	KoRV
FALSE	TRUE	FALSE	FALSE	FALSE	KoRV
				FALSE	KoRV
TRUE	FALSE	FALSE	FALSE	FALSE	KoRV
FALSE	TRUE	FALSE	FALSE	FALSE	KoRV
TRUE	FALSE	FALSE	FALSE	FALSE	KoRV
			TRUE	FALSE	KoRV
FALSE	TRUE	FALSE	FALSE	FALSE	KoRV
TRUE	FALSE	FALSE	FALSE	FALSE	KoRV
FALSE	TRUE	FALSE	FALSE	FALSE	KoRV
TRUE	FALSE	FALSE	FALSE	FALSE	KoRV
FALSE	TRUE	FALSE	FALSE	FALSE	KoRV
	FALSE	FALSE	FALSE	TRUE	KoRV
			TRUE	FALSE	KoRV
				FALSE	KoRV
				FALSE	KoRV
				FALSE	KoRV
				FALSE	KoRV
				FALSE	KoRV
				FALSE	KoRV
	TRUE	FALSE	FALSE	FALSE	KoRV
TRUE	FALSE	FALSE	FALSE	FALSE	KoRV
FALSE	TRUE	FALSE	FALSE	FALSE	KoRV
TRUE	FALSE	FALSE	FALSE	FALSE	KoRV
			TRUE	FALSE	KoRV
				FALSE	KoRV
			FALSE	FALSE	KoRV
				FALSE	KoRV
				FALSE	KoRV
				FALSE	KoRV
FALSE	TRUE	FALSE	FALSE	FALSE	KoRV
				FALSE	KoRV
				FALSE	KoRV
TRUE	FALSE	FALSE	FALSE	FALSE	KoRV
FALSE	TRUE	FALSE	FALSE	FALSE	KoRV
	FALSE	TRUE	FALSE	FALSE	KoRV
	TRUE	FALSE	FALSE	FALSE	KoRV
TRUE	FALSE	FALSE	FALSE	FALSE	KoRV
FALSE	TRUE	FALSE	FALSE	FALSE	KoRV
				FALSE	KoRV
				FALSE	KoRV
				FALSE	KoRV
TRUE	FALSE	FALSE	TRUE	FALSE	KoRV
				FALSE	KoRV
FALSE	FALSE	FALSE	TRUE	TRUE	KoRV
				TRUE	KoRV
				FALSE	KoRV
TRUE	FALSE	FALSE	FALSE	FALSE	KoRV
				FALSE	KoRV
				FALSE	KoRV
FALSE	TRUE	FALSE	FALSE	FALSE	KoRV
			TRUE	FALSE	KoRV
	FALSE	FALSE	TRUE	TRUE	KoRV
TRUE	FALSE	FALSE	TRUE	FALSE	KoRV
				FALSE	KoRV
			FALSE	FALSE	KoRV
				FALSE	KoRV
				FALSE	KoRV
				FALSE	KoRV
				FALSE	KoRV
FALSE	TRUE	FALSE	FALSE	FALSE	KoRV
TRUE	FALSE	FALSE	FALSE	FALSE	KoRV
				FALSE	KoRV
FALSE	TRUE	FALSE	FALSE	FALSE	KoRV
				FALSE	KoRV
TRUE	FALSE	FALSE	FALSE	FALSE	KoRV
				FALSE	KoRV
FALSE	TRUE	FALSE	FALSE	FALSE	KoRV
TRUE	FALSE	FALSE	FALSE	FALSE	KoRV
FALSE	TRUE	FALSE	FALSE	FALSE	KoRV
				FALSE	KoRV
			TRUE	FALSE	KoRV
TRUE	FALSE	FALSE	TRUE	FALSE	KoRV
				FALSE	KoRV
FALSE	TRUE	FALSE	TRUE	FALSE	KoRV
			FALSE	FALSE	KoRV
TRUE	FALSE	FALSE	FALSE	FALSE	KoRV
FALSE	TRUE	FALSE	FALSE	FALSE	KoRV
				FALSE	KoRV
				FALSE	KoRV
				FALSE	KoRV
TRUE	FALSE	FALSE	TRUE	FALSE	KoRV
				FALSE	KoRV
				FALSE	KoRV
FALSE	TRUE	FALSE	FALSE	FALSE	KoRV
TRUE	FALSE	FALSE	FALSE	FALSE	KoRV
FALSE	TRUE	FALSE	FALSE	FALSE	KoRV
TRUE	FALSE	FALSE	FALSE	FALSE	KoRV
				FALSE	KoRV
FALSE	TRUE	FALSE	FALSE	FALSE	KoRV
				FALSE	KoRV
				FALSE	KoRV
				FALSE	KoRV
				FALSE	KoRV
				FALSE	KoRV
				FALSE	KoRV
				FALSE	KoRV
TRUE	FALSE	FALSE	FALSE	FALSE	KoRV
FALSE	TRUE	FALSE	FALSE	FALSE	KoRV
TRUE	FALSE	FALSE	FALSE	FALSE	KoRV
FALSE	FALSE	FALSE	TRUE	FALSE	KoRV
	TRUE	FALSE	FALSE	FALSE	KoRV
				FALSE	KoRV
				FALSE	KoRV
				FALSE	KoRV
				FALSE	KoRV
TRUE	FALSE	FALSE	FALSE	FALSE	KoRV
FALSE	FALSE	FALSE	FALSE	TRUE	KoRV
				TRUE	KoRV
				TRUE	KoRV
TRUE	FALSE	FALSE	TRUE	FALSE	KoRV
FALSE	TRUE	FALSE	FALSE	FALSE	KoRV
TRUE	TRUE	FALSE	FALSE	FALSE	KoRV
FALSE	TRUE	FALSE	FALSE	FALSE	KoRV
TRUE	TRUE	FALSE	FALSE	FALSE	KoRV
FALSE	TRUE	FALSE	FALSE	FALSE	KoRV
				FALSE	KoRV
TRUE	FALSE	FALSE	FALSE	FALSE	KoRV
				FALSE	KoRV
	TRUE	FALSE	FALSE	FALSE	KoRV
FALSE	TRUE	FALSE	FALSE	FALSE	KoRV
				FALSE	KoRV
				FALSE	KoRV
				FALSE	KoRV
	FALSE	TRUE	FALSE	FALSE	KoRV
				FALSE	KoRV
	TRUE	FALSE	FALSE	FALSE	KoRV
			TRUE	FALSE	KoRV
				FALSE	KoRV
TRUE	FALSE	FALSE	TRUE	FALSE	KoRV
				FALSE	KoRV
FALSE	FALSE	FALSE	TRUE	FALSE	KoRV
	TRUE	FALSE	FALSE	FALSE	KoRV
				FALSE	KoRV
TRUE	FALSE	FALSE	FALSE	FALSE	KoRV
				FALSE	KoRV
				FALSE	KoRV
FALSE	TRUE	FALSE	FALSE	FALSE	KoRV
TRUE	FALSE	FALSE	FALSE	FALSE	KoRV
FALSE	FALSE	FALSE	FALSE	TRUE	KoRV
			TRUE	FALSE	KoRV
			FALSE	TRUE	KoRV
				TRUE	KoRV
				TRUE	KoRV
				TRUE	KoRV
				TRUE	KoRV
				TRUE	KoRV
				TRUE	KoRV
				TRUE	KoRV
				TRUE	KoRV
				TRUE	KoRV
				TRUE	KoRV
				TRUE	KoRV
				TRUE	KoRV
				TRUE	KoRV
				TRUE	KoRV
				TRUE	KoRV
				TRUE	KoRV
				TRUE	KoRV
				TRUE	KoRV
				TRUE	KoRV
				TRUE	KoRV
				TRUE	KoRV
			TRUE	FALSE	KoRV
				FALSE	KoRV
				FALSE	KoRV
				FALSE	KoRV
				FALSE	KoRV
				FALSE	KoRV
				FALSE	KoRV
				FALSE	KoRV
				FALSE	KoRV
				FALSE	KoRV
				FALSE	KoRV
				FALSE	KoRV
				FALSE	KoRV
			FALSE	TRUE	KoRV
				TRUE	KoRV
				TRUE	KoRV
			TRUE	FALSE	KoRV
				FALSE	KoRV
				FALSE	KoRV
				FALSE	KoRV
				FALSE	KoRV
			FALSE	TRUE	KoRV
				TRUE	KoRV
				TRUE	KoRV
				TRUE	KoRV
				TRUE	KoRV
				TRUE	KoRV
				TRUE	KoRV
				TRUE	KoRV
TRUE	FALSE	FALSE	FALSE	FALSE	KoRV
				FALSE	KoRV
				FALSE	KoRV
				FALSE	KoRV
				FALSE	KoRV
				FALSE	KoRV
FALSE	FALSE	TRUE	FALSE	FALSE	KoRV
	TRUE	FALSE	FALSE	FALSE	KoRV
				FALSE	KoRV
				FALSE	KoRV
TRUE	FALSE	FALSE	FALSE	FALSE	KoRV
				FALSE	KoRV
				FALSE	KoRV
FALSE	FALSE	TRUE	FALSE	FALSE	KoRV
	TRUE	FALSE	FALSE	FALSE	KoRV
				FALSE	KoRV
				FALSE	KoRV
				FALSE	KoRV
				FALSE	KoRV
	FALSE	TRUE	FALSE	FALSE	KoRV
TRUE	FALSE	FALSE	FALSE	FALSE	KoRV
				FALSE	KoRV
				FALSE	KoRV
FALSE	TRUE	FALSE	FALSE	FALSE	KoRV
				FALSE	KoRV
				FALSE	KoRV
				FALSE	KoRV
				FALSE	KoRV
				FALSE	KoRV
				FALSE	KoRV
TRUE	FALSE	FALSE	FALSE	FALSE	KoRV
				FALSE	KoRV
FALSE	TRUE	FALSE	FALSE	FALSE	KoRV
TRUE	FALSE	FALSE	FALSE	FALSE	KoRV
FALSE	TRUE	FALSE	FALSE	FALSE	KoRV
TRUE	FALSE	FALSE	FALSE	FALSE	KoRV
				FALSE	KoRV
FALSE	TRUE	FALSE	FALSE	FALSE	KoRV
				FALSE	KoRV
TRUE	FALSE	FALSE	FALSE	FALSE	KoRV
				FALSE	KoRV
FALSE	TRUE	FALSE	FALSE	FALSE	KoRV
				FALSE	KoRV
TRUE	FALSE	FALSE	FALSE	FALSE	KoRV
FALSE	TRUE	FALSE	FALSE	FALSE	KoRV
				FALSE	KoRV
TRUE	FALSE	FALSE	FALSE	FALSE	KoRV
FALSE	TRUE	FALSE	FALSE	FALSE	KoRV
				FALSE	KoRV
TRUE	FALSE	FALSE	FALSE	FALSE	KoRV
				FALSE	KoRV
				FALSE	KoRV
FALSE	TRUE	FALSE	FALSE	FALSE	KoRV
TRUE	FALSE	FALSE	FALSE	FALSE	KoRV
FALSE	TRUE	FALSE	FALSE	FALSE	KoRV
TRUE	FALSE	FALSE	FALSE	FALSE	KoRV
FALSE	TRUE	FALSE	FALSE	FALSE	KoRV
TRUE	FALSE	FALSE	FALSE	FALSE	KoRV
FALSE	TRUE	FALSE	FALSE	FALSE	KoRV
TRUE	FALSE	FALSE	FALSE	FALSE	KoRV
				FALSE	KoRV
FALSE	TRUE	FALSE	FALSE	FALSE	KoRV
				FALSE	KoRV
				FALSE	KoRV
				FALSE	KoRV
				FALSE	KoRV
				FALSE	KoRV
TRUE	FALSE	FALSE	FALSE	FALSE	KoRV
FALSE	TRUE	FALSE	FALSE	FALSE	KoRV
				FALSE	KoRV
				FALSE	KoRV
				FALSE	KoRV
				FALSE	KoRV
				FALSE	KoRV
				FALSE	KoRV
TRUE	FALSE	FALSE	FALSE	FALSE	KoRV
FALSE	TRUE	FALSE	FALSE	FALSE	KoRV
TRUE	FALSE	FALSE	FALSE	FALSE	KoRV
				FALSE	KoRV
FALSE	TRUE	FALSE	FALSE	FALSE	KoRV
TRUE	FALSE	FALSE	FALSE	FALSE	KoRV
FALSE	TRUE	FALSE	FALSE	FALSE	KoRV
TRUE	FALSE	FALSE	FALSE	FALSE	KoRV
FALSE	TRUE	FALSE	FALSE	FALSE	KoRV
TRUE	FALSE	FALSE	FALSE	FALSE	KoRV
FALSE	TRUE	FALSE	FALSE	FALSE	KoRV
				FALSE	KoRV
				FALSE	KoRV
TRUE	FALSE	FALSE	FALSE	FALSE	KoRV
				FALSE	KoRV
FALSE	TRUE	FALSE	FALSE	FALSE	KoRV
TRUE	FALSE	FALSE	FALSE	FALSE	KoRV
				FALSE	KoRV
FALSE	FALSE	FALSE	FALSE	TRUE	KoRV
				TRUE	KoRV
				TRUE	KoRV
				TRUE	KoRV
				TRUE	KoRV
				TRUE	KoRV
				TRUE	KoRV
				TRUE	KoRV
				TRUE	KoRV
				TRUE	KoRV
				TRUE	KoRV
				TRUE	KoRV
				TRUE	KoRV
				TRUE	KoRV
				TRUE	KoRV
				TRUE	KoRV
				TRUE	KoRV
				TRUE	KoRV
				TRUE	KoRV
				TRUE	KoRV
				TRUE	KoRV
				TRUE	KoRV
				TRUE	KoRV
				TRUE	KoRV
				TRUE	KoRV
				TRUE	KoRV
				TRUE	KoRV
				TRUE	KoRV
				TRUE	KoRV
				TRUE	KoRV
				TRUE	KoRV
				TRUE	KoRV
TRUE	FALSE	FALSE	FALSE	FALSE	KoRV
				FALSE	KoRV
FALSE	TRUE	FALSE	FALSE	FALSE	KoRV
TRUE	FALSE	FALSE	FALSE	FALSE	KoRV
FALSE	TRUE	FALSE	FALSE	FALSE	KoRV
TRUE	FALSE	FALSE	FALSE	FALSE	KoRV
FALSE	TRUE	FALSE	FALSE	FALSE	KoRV
				FALSE	KoRV
				FALSE	KoRV
				FALSE	KoRV
	FALSE	TRUE	FALSE	FALSE	KoRV
	TRUE	FALSE	FALSE	FALSE	KoRV
				FALSE	KoRV
TRUE	FALSE	FALSE	FALSE	FALSE	KoRV
FALSE	TRUE	FALSE	FALSE	FALSE	KoRV
				FALSE	KoRV
				FALSE	KoRV
	FALSE	TRUE	FALSE	FALSE	KoRV
TRUE	FALSE	FALSE	FALSE	FALSE	KoRV
FALSE	TRUE	FALSE	FALSE	FALSE	KoRV
TRUE	FALSE	FALSE	FALSE	FALSE	KoRV
FALSE	TRUE	FALSE	FALSE	FALSE	KoRV
TRUE	FALSE	FALSE	FALSE	FALSE	KoRV
				FALSE	KoRV
FALSE	TRUE	FALSE	FALSE	FALSE	KoRV
TRUE	FALSE	FALSE	FALSE	FALSE	KoRV
FALSE	TRUE	FALSE	FALSE	FALSE	KoRV
				FALSE	KoRV
TRUE	FALSE	FALSE	FALSE	FALSE	KoRV
				FALSE	KoRV
				FALSE	KoRV
				FALSE	KoRV
				FALSE	KoRV
				FALSE	KoRV
				FALSE	KoRV
				FALSE	KoRV
				FALSE	KoRV
				FALSE	KoRV
				FALSE	KoRV
				FALSE	KoRV
				FALSE	KoRV
				FALSE	KoRV
FALSE	TRUE	FALSE	FALSE	FALSE	KoRV
TRUE	FALSE	FALSE	FALSE	FALSE	KoRV
FALSE	TRUE	FALSE	FALSE	FALSE	KoRV
				FALSE	KoRV
	FALSE	TRUE	FALSE	FALSE	KoRV
TRUE	FALSE	FALSE	FALSE	FALSE	KoRV
FALSE	TRUE	FALSE	FALSE	FALSE	KoRV
TRUE	FALSE	FALSE	FALSE	FALSE	KoRV
				FALSE	KoRV
				FALSE	KoRV
				FALSE	KoRV
FALSE	TRUE	FALSE	FALSE	FALSE	KoRV
				FALSE	KoRV
TRUE	FALSE	FALSE	FALSE	FALSE	KoRV
				FALSE	KoRV
FALSE	FALSE	TRUE	FALSE	FALSE	KoRV
TRUE	FALSE	FALSE	FALSE	FALSE	KoRV
FALSE	TRUE	FALSE	FALSE	FALSE	KoRV
				FALSE	KoRV
TRUE	FALSE	FALSE	FALSE	FALSE	KoRV
FALSE	TRUE	FALSE	FALSE	FALSE	KoRV
				FALSE	KoRV
TRUE	FALSE	FALSE	FALSE	FALSE	KoRV
FALSE	TRUE	FALSE	FALSE	FALSE	KoRV
				FALSE	KoRV
TRUE	FALSE	FALSE	FALSE	FALSE	KoRV
FALSE	TRUE	FALSE	FALSE	FALSE	KoRV
TRUE	FALSE	FALSE	FALSE	FALSE	KoRV
				FALSE	KoRV
				FALSE	KoRV
				FALSE	KoRV
				FALSE	KoRV
FALSE	TRUE	FALSE	FALSE	FALSE	KoRV
TRUE	FALSE	FALSE	FALSE	FALSE	KoRV
FALSE	TRUE	FALSE	FALSE	FALSE	KoRV
TRUE	FALSE	FALSE	FALSE	FALSE	KoRV
FALSE	TRUE	FALSE	FALSE	FALSE	KoRV
				FALSE	KoRV
				FALSE	KoRV
				FALSE	KoRV
TRUE	FALSE	FALSE	FALSE	FALSE	KoRV
FALSE	FALSE	TRUE	FALSE	FALSE	KoRV
TRUE	FALSE	FALSE	FALSE	FALSE	KoRV
FALSE	TRUE	FALSE	FALSE	FALSE	KoRV
TRUE	FALSE	FALSE	FALSE	FALSE	KoRV
FALSE	TRUE	FALSE	FALSE	FALSE	KoRV
				FALSE	KoRV
TRUE	FALSE	FALSE	FALSE	FALSE	KoRV
FALSE	TRUE	FALSE	FALSE	FALSE	KoRV
TRUE	FALSE	FALSE	FALSE	FALSE	KoRV
FALSE	TRUE	FALSE	FALSE	FALSE	KoRV
TRUE	FALSE	FALSE	FALSE	FALSE	KoRV
FALSE	FALSE	TRUE	FALSE	FALSE	KoRV
	TRUE	FALSE	FALSE	FALSE	KoRV
TRUE	FALSE	FALSE	FALSE	FALSE	KoRV
				FALSE	KoRV
FALSE	TRUE	FALSE	FALSE	FALSE	KoRV
TRUE	FALSE	FALSE	FALSE	FALSE	KoRV
FALSE	TRUE	FALSE	FALSE	FALSE	KoRV
				FALSE	KoRV
				FALSE	KoRV
TRUE	FALSE	FALSE	FALSE	FALSE	KoRV
FALSE	TRUE	FALSE	FALSE	FALSE	KoRV
TRUE	FALSE	FALSE	FALSE	FALSE	KoRV
FALSE	TRUE	FALSE	FALSE	FALSE	KoRV
				FALSE	KoRV
TRUE	FALSE	FALSE	FALSE	FALSE	KoRV
FALSE	TRUE	FALSE	FALSE	FALSE	KoRV
TRUE	FALSE	FALSE	FALSE	FALSE	KoRV
				FALSE	KoRV
				FALSE	KoRV
FALSE	TRUE	FALSE	FALSE	FALSE	KoRV
TRUE	FALSE	FALSE	FALSE	FALSE	KoRV
				FALSE	KoRV
FALSE	TRUE	FALSE	FALSE	FALSE	KoRV
	FALSE	TRUE	FALSE	FALSE	KoRV
	TRUE	FALSE	FALSE	FALSE	KoRV
TRUE	FALSE	FALSE	FALSE	FALSE	KoRV
				FALSE	KoRV
				FALSE	KoRV
FALSE	TRUE	FALSE	FALSE	FALSE	KoRV
TRUE	FALSE	FALSE	FALSE	FALSE	KoRV
				FALSE	KoRV
FALSE	TRUE	FALSE	FALSE	FALSE	KoRV
				FALSE	KoRV
TRUE	FALSE	FALSE	FALSE	FALSE	KoRV
				FALSE	KoRV
				FALSE	KoRV
				FALSE	KoRV
FALSE	FALSE	FALSE	TRUE	FALSE	KoRV
			FALSE	TRUE	KoRV
				TRUE	KoRV
				TRUE	KoRV
				TRUE	KoRV
				TRUE	KoRV
				TRUE	KoRV
				TRUE	KoRV
			TRUE	FALSE	KoRV
				FALSE	KoRV
				FALSE	KoRV
				FALSE	KoRV
				FALSE	KoRV
				FALSE	KoRV
				FALSE	KoRV
				FALSE	KoRV
			FALSE	TRUE	KoRV
				TRUE	KoRV
				TRUE	KoRV
				TRUE	KoRV
				TRUE	KoRV
				TRUE	KoRV
				TRUE	KoRV
			TRUE	FALSE	KoRV
			FALSE	TRUE	KoRV
				TRUE	KoRV
				TRUE	KoRV
				TRUE	KoRV
				TRUE	KoRV
				TRUE	KoRV
				TRUE	KoRV
				TRUE	KoRV
	TRUE	FALSE	FALSE	FALSE	KoRV
				FALSE	KoRV
TRUE	FALSE	FALSE	FALSE	FALSE	KoRV
FALSE	FALSE	TRUE	FALSE	FALSE	KoRV
TRUE	FALSE	FALSE	FALSE	FALSE	KoRV
				FALSE	KoRV
FALSE	TRUE	FALSE	FALSE	FALSE	KoRV
				FALSE	KoRV
TRUE	FALSE	FALSE	FALSE	FALSE	KoRV
				FALSE	KoRV
FALSE	TRUE	FALSE	FALSE	FALSE	KoRV
				FALSE	KoRV
				FALSE	KoRV
				FALSE	KoRV
				FALSE	KoRV
				FALSE	KoRV
TRUE	FALSE	FALSE	FALSE	FALSE	KoRV
				FALSE	KoRV
FALSE	TRUE	FALSE	FALSE	FALSE	KoRV
				FALSE	KoRV
TRUE	FALSE	FALSE	FALSE	FALSE	KoRV
FALSE	TRUE	FALSE	FALSE	FALSE	KoRV
TRUE	FALSE	FALSE	FALSE	FALSE	KoRV
				FALSE	KoRV
FALSE	TRUE	FALSE	FALSE	FALSE	KoRV
TRUE	FALSE	FALSE	FALSE	FALSE	KoRV
FALSE	TRUE	FALSE	FALSE	FALSE	KoRV
				FALSE	KoRV
				FALSE	KoRV
TRUE	FALSE	FALSE	FALSE	FALSE	KoRV
				FALSE	KoRV
				FALSE	KoRV
				FALSE	KoRV
FALSE	TRUE	FALSE	FALSE	FALSE	KoRV
				FALSE	KoRV
TRUE	FALSE	FALSE	FALSE	FALSE	KoRV
				FALSE	KoRV
FALSE	TRUE	FALSE	FALSE	FALSE	KoRV
				FALSE	KoRV
TRUE	FALSE	FALSE	FALSE	FALSE	KoRV
				FALSE	KoRV
FALSE	TRUE	FALSE	FALSE	FALSE	KoRV
TRUE	FALSE	FALSE	FALSE	FALSE	KoRV
FALSE	TRUE	FALSE	FALSE	FALSE	KoRV
				FALSE	KoRV
				FALSE	KoRV
TRUE	FALSE	FALSE	FALSE	FALSE	KoRV
FALSE	TRUE	FALSE	FALSE	FALSE	KoRV
TRUE	FALSE	FALSE	FALSE	FALSE	KoRV
FALSE	TRUE	FALSE	FALSE	FALSE	KoRV
				FALSE	KoRV
				FALSE	KoRV
TRUE	FALSE	FALSE	FALSE	FALSE	KoRV
FALSE	TRUE	FALSE	FALSE	FALSE	KoRV
TRUE	FALSE	FALSE	FALSE	FALSE	KoRV
				FALSE	KoRV
				FALSE	KoRV
				FALSE	KoRV
				FALSE	KoRV
FALSE	TRUE	FALSE	FALSE	FALSE	KoRV
TRUE	FALSE	FALSE	FALSE	FALSE	KoRV
FALSE	TRUE	FALSE	FALSE	FALSE	KoRV
				FALSE	KoRV
[truncated: 1,767 more rows]

## Sheet: Figure2c
PC1	PC2	PC3	PC4	PC5	PC6	PC7	PC8	PC9	PC10	Origin
-3.40578	0.922015	0.464263	-0.00871575	0.279322	0.69479	-0.630089	-0.290164	1.69245	-1.39758	SDZWA
-4.02241	1.09994	-0.670103	-0.327729	-0.862609	0.21518	-2.00795	0.118074	-0.265079	1.29851	SDZWA
-4.0844	0.907953	-0.764418	0.0278771	-1.16608	1.25469	-1.34438	-0.435984	-0.141535	1.1827	SDZWA
-3.69351	0.996559	-0.156098	-0.245102	-0.41096	0.709745	-2.21221	-0.60839	0.792728	-1.35307	SDZWA
-3.89646	1.15091	-0.0842937	-0.312726	-0.0264882	-2.30648	-2.41939	1.18619	-0.734292	0.261056	SDZWA
-3.4436	0.605239	0.592844	0.0627254	1.13092	0.0855989	1.20104	0.736081	-0.14871	-1.11744	SDZWA
-4.45908	1.05622	-0.605973	-0.17805	-1.74666	3.23443	-0.160908	-1.4822	2.83404	0.103986	SDZWA
-3.53445	1.02984	-0.190757	-0.208346	0.0326171	0.193863	-0.828701	-0.221414	0.239214	0.96424	SDZWA
-4.37505	0.569163	-1.13933	-0.51369	-2.42538	0.263537	2.45793	-0.35127	-0.521301	3.24037	SDZWA
-3.7797	1.12292	-0.360908	-0.290782	-0.0516295	0.11887	-1.62939	0.2788	0.0235258	-1.33982	SDZWA
-2.36837	0.177871	0.722547	-0.339967	1.18119	-0.678498	1.8742	1.06445	0.0201611	-1.83066	SDZWA
-3.56478	0.359405	-1.07662	-0.873823	-2.17354	-0.093905	3.48464	-0.834628	-0.477012	3.62725	SDZWA
-3.49345	1.06025	0.127311	-0.130244	0.522547	-1.63864	-1.55739	0.790071	-0.988018	0.00217347	SDZWA
-2.75107	0.482845	0.390075	0.506931	1.33163	0.167657	0.320127	0.124873	-0.0858603	-0.0554402	SDZWA
-2.13877	0.318425	-0.071859	0.445064	0.560186	0.00798575	0.212124	0.020499	-0.110555	0.623087	SDZWA
-3.54318	0.946965	0.164902	-0.128339	0.443926	-0.710283	-1.72305	0.662436	0.000395751	-0.193609	SDZWA
-2.97001	0.347185	1.56447	-0.770359	1.52446	-0.713031	1.18586	0.891094	-0.60738	-1.45787	SDZWA
-3.46677	0.663078	-0.0977427	-0.237454	0.206628	1.1204	0.518495	-0.28463	0.879137	-1.1783	SDZWA
-2.45339	0.581199	-0.455504	0.0998338	0.211336	-0.321535	0.730533	0.167226	-0.363505	-1.17098	SDZWA
-1.74333	-1.12262	-1.78339	-1.07595	-1.04191	-1.57266	-2.22819	0.893455	2.486	-4.60282	SDZWA
-2.65899	0.331269	1.27694	0.132159	1.7422	-0.464421	0.952195	1.03359	-0.397074	-1.06738	SDZWA
-4.41721	0.96234	-0.63406	-0.526521	-1.45892	0.738971	1.25302	-1.43691	0.396185	1.01373	SDZWA
-2.51695	0.447532	1.19687	-0.522102	1.76959	-0.4131	1.84014	0.92814	-0.978619	-1.8071	SDZWA
-4.02458	0.999763	-0.608635	-0.575547	-1.07667	0.908056	-2.32903	-0.105962	0.215871	-0.903426	SDZWA
-2.86235	0.613639	-0.0563454	-0.0591346	0.681801	-0.764664	-0.694146	0.99902	0.648777	-2.34146	SDZWA
-2.86682	0.600133	0.651523	0.170634	0.935999	0.243683	1.43135	0.17805	-0.0685082	-0.233998	SDZWA
-3.99078	0.740099	-0.426957	-0.283453	-0.681963	0.17372	3.68643	-0.564483	-0.356735	1.26762	SDZWA
-1.93234	0.0552043	0.286205	-0.133523	0.797329	-2.04113	-1.33749	1.35958	-0.296096	-1.07836	SDZWA
-3.99651	1.10252	0.124717	-0.127659	-0.520081	1.58053	-1.94652	-0.755712	2.98916	-1.88207	SDZWA
-4.2692	0.975387	-0.0812144	-0.921848	-1.01271	-0.525438	-0.317209	0.480998	1.0009	-0.752055	SDZWA
-2.43321	0.429872	0.609838	0.384383	1.20226	0.00298413	0.808731	0.19924	0.0894964	0.415937	SDZWA
-3.87102	0.716531	0.436341	-0.235165	-0.234192	0.546016	2.98078	-0.366723	-0.206335	0.799744	SDZWA
-3.25892	0.710071	0.413596	-0.328528	0.387646	-0.566144	-0.565249	0.763086	-0.660645	0.14599	SDZWA
-3.60995	0.897505	0.745395	-0.345102	0.978319	-1.05513	-0.00434033	1.5045	0.909324	-3.15883	SDZWA
-3.26864	0.817756	0.143125	-0.90112	-0.519354	-1.47294	2.80891	-0.492558	-0.895367	0.372209	SDZWA
-2.59638	0.395281	0.538503	0.439207	1.30611	0.103118	0.172516	0.377062	0.13471	0.171816	SDZWA
-3.67643	0.889908	0.447971	0.129103	-0.090814	0.97996	0.619447	0.34441	1.53761	-0.494119	SDZWA
-2.62715	0.431345	0.584192	0.324895	1.28213	0.153213	0.513182	0.0141436	-0.224944	0.186969	SDZWA
-3.45057	0.620972	0.598744	-0.524611	0.218306	-0.744445	3.05172	-0.232012	-0.745062	0.513097	SDZWA
-3.47074	0.894578	0.520722	-0.468912	0.418438	-0.590871	-0.721443	0.643849	1.34095	-2.35643	SDZWA
-4.30566	1.05758	0.136879	-0.382863	-0.396803	0.323983	1.65347	-0.290434	0.325863	0.591413	SDZWA
-3.23938	0.725243	0.0634858	-0.144993	-0.158096	0.218084	-1.39452	0.686399	0.787476	-1.74291	SDZWA
-2.53136	0.749499	0.403652	0.251397	1.19544	-0.266066	0.873734	0.377967	0.0739864	-0.0241508	SDZWA
-3.1279	1.15418	0.37151	-0.384456	0.520299	-0.171821	-1.24018	0.153882	-0.910816	-1.54872	SDZWA
-3.25766	0.719918	-0.0683154	-0.319325	0.126197	0.205748	0.990863	1.12641	0.434118	-2.73124	SDZWA
-3.84114	0.550734	-1.05183	-0.786215	-2.47975	1.20943	1.27227	-1.03439	0.872996	1.88991	SDZWA
-3.85885	0.800974	-0.0922013	-0.43915	-0.514594	-0.675109	3.2945	0.157798	-1.01104	0.881365	SDZWA
-3.51315	0.604265	-0.212844	-1.3127	-0.44493	-0.938433	0.991616	-0.174301	-0.914293	-0.751299	SDZWA
-4.67508	1.08376	-0.231145	-0.375996	-1.2837	1.27774	1.09831	-0.237625	0.139942	0.479999	SDZWA
-3.64922	1.06462	0.553161	-0.453891	0.444583	0.205017	0.123855	0.390845	1.44025	-2.11293	SDZWA
-3.5273	0.689661	0.249401	-0.372573	-0.613961	-0.0875185	0.685438	0.194842	0.0913537	0.936268	SDZWA
-3.83929	0.83807	-0.483511	-0.413483	-0.676278	0.417067	1.529	-0.811477	-0.0750002	2.06841	SDZWA
-4.02668	1.03222	0.154188	-0.570844	0.0117459	-0.616082	1.24202	-0.705807	-0.496194	0.184641	SDZWA
-3.20821	0.441489	-0.201697	-0.194196	0.386164	1.11404	-1.50554	-0.892061	2.07194	-3.4464	SDZWA
-3.32543	0.398898	-0.292967	-0.0190611	0.566625	-1.92627	-2.10302	0.442002	-1.96985	1.7372	SDZWA
-2.72536	0.256953	-0.153695	0.144113	0.388473	-1.3904	-0.278763	0.279557	-0.453262	0.0158407	SDZWA
-2.87922	0.673054	0.000501417	0.397117	0.67484	-1.31557	0.200524	0.27638	-1.33199	1.2974	SDZWA
-3.43712	0.759986	-0.06999	0.0386193	0.892735	-2.16508	-1.95634	0.531417	-2.06889	0.934726	SDZWA
-2.12876	-0.309127	-0.256028	0.259112	1.08165	-2.7919	-2.57089	0.708974	-1.96544	1.66875	SDZWA
-3.20174	0.98238	0.104102	0.0484339	0.100574	-0.657966	1.03436	-0.230379	-0.985754	1.58566	SDZWA
-3.34745	0.693853	0.153549	0.146432	1.08964	-1.80421	-1.63289	0.458394	-1.37418	0.492197	SDZWA
-3.21357	0.691272	0.469574	0.193044	0.814928	-1.02016	-0.548847	0.316586	-0.463272	0.564499	SDZWA
-0.172457	-1.92911	-1.70239	0.376604	-1.43891	-2.06309	-2.9004	-0.42603	-1.05474	-0.362557	SDZWA
-3.32727	0.653862	-0.358682	-0.312108	0.821449	-2.81898	-2.86358	0.284723	-3.79704	1.59821	SDZWA
-3.38998	0.872061	-0.395885	0.112657	-0.702861	2.65581	-0.289951	-0.876668	0.815861	0.685294	SDZWA
-3.23891	0.639872	-0.495956	0.0402624	0.231987	-1.24454	-0.376545	0.619936	-1.47428	1.57879	SDZWA
-3.49847	0.454228	-0.675929	-0.365754	-1.45227	1.63566	1.12268	-1.47776	-0.38163	2.32202	SDZWA
-1.77824	-1.15813	-2.43023	-0.382572	-0.610448	-2.53735	-4.07512	2.01307	-3.37493	2.31735	SDZWA
-3.40947	1.03352	0.226007	-0.0288509	0.792936	-1.88215	-1.58671	0.597211	-0.985799	0.643253	SDZWA
-3.24038	0.702273	0.0284437	0.0978882	0.682576	1.58396	-1.41394	-0.986472	1.09429	-1.85664	SDZWA
-3.09479	0.506676	-0.162362	0.581372	0.421148	-0.207814	-0.988565	0.028993	-0.725455	0.713343	SDZWA
-2.91537	0.0594417	-0.74522	0.454196	-1.92317	3.90936	0.112826	-1.60503	1.46494	0.75404	SDZWA
0.500329	-2.47564	-3.65581	-1.36342	-3.41857	-1.29703	-4.6143	-0.513374	-1.63035	0.821113	SDZWA
-3.39179	0.799249	-0.0404831	0.221455	0.948251	-0.757785	-1.28122	-0.127647	-0.679875	0.537423	SDZWA
-3.82949	0.778195	-0.620112	-0.0064152	-0.21875	-0.514783	-0.768696	-0.683575	-0.816334	0.911356	SDZWA
-3.61986	0.858342	0.230495	-0.0158615	0.815936	1.04944	-1.38957	-0.337671	1.46012	-2.24539	SDZWA
-3.07165	0.800774	0.446339	-0.0178976	0.540927	0.982516	-0.584069	-0.483941	2.20182	-1.65282	SDZWA
-3.48543	0.706402	0.015466	0.143463	0.338808	0.737232	-0.760206	-0.184808	-0.272327	0.192763	SDZWA
-2.2167	-0.115514	-0.611698	-0.252219	0.417593	0.314541	-1.60375	-0.251744	-0.0882449	-0.847532	SDZWA
-3.07912	0.0807995	-1.19917	-0.308614	-1.90839	2.90081	0.1589	-0.545214	0.606853	1.12267	SDZWA
-3.66709	0.712637	-0.975298	-0.25711	-0.901715	0.754023	0.725139	-0.855074	-0.304475	1.92869	SDZWA
-4.55832	0.848037	-0.768216	-0.0586213	-2.58068	4.83845	0.369776	-1.6803	2.74326	1.08302	SDZWA
-3.90542	0.792152	-0.550792	0.076697	-0.086159	0.47753	-1.66379	0.206254	-0.96539	1.40834	SDZWA
0.664113	-4.46407	-8.2466	-2.46419	-12.5971	-3.00852	4.81456	0.744842	-2.78383	-3.20421	SDZWA
-4.26909	1.11831	-0.402928	-0.248204	-1.41072	2.74345	-0.694798	-1.2251	2.03571	-0.0594696	SDZWA
-3.59601	0.85967	0.929039	-0.609737	0.577397	-1.66238	-0.707891	1.11839	-0.594631	-1.00735	SDZWA
-3.4458	0.634823	-0.454153	0.15519	-0.635427	0.565098	-0.410691	-0.380921	-0.227775	1.25661	SDZWA
-4.05816	0.96308	-0.0493238	-0.603087	-0.403026	-0.716828	1.38808	0.43665	-1.4503	1.06515	SDZWA
-4.12335	0.898483	-0.204322	-0.636685	-1.57133	1.27369	-0.277719	0.154036	2.56163	-1.73137	SDZWA
-2.6158	0.588126	1.05915	0.250342	1.74084	-0.54798	1.18586	0.838243	-0.241502	-0.821021	SDZWA
-3.46424	0.733833	0.506645	0.0728233	0.918171	-1.81029	-0.718075	1.42237	-0.223281	-0.830648	SDZWA
5.06255	-5.76249	-4.6552	0.330094	-0.890107	-4.51027	-2.48298	-2.58047	1.86156	2.41125	QLD
3.85455	-5.29867	-4.76696	-0.0262353	-2.66171	-6.25956	1.12822	-1.05489	6.35891	-0.859163	QLD
2.35162	-3.06418	-1.24013	1.6731	1.14759	0.719167	1.04972	-0.427046	-0.727041	0.842817	QLD
1.79245	-2.72186	-1.95466	0.855546	1.13425	1.09423	1.55606	-0.279182	0.798472	-0.123855	QLD
3.56511	-3.57959	-1.99285	2.11257	1.35988	-2.15482	-1.18225	-3.07028	4.09499	1.43907	QLD
2.66798	-3.03491	-0.334096	0.123394	2.27958	-0.834093	3.22889	4.64102	0.989618	-0.588372	NSW
3.40764	-4.59451	-3.88784	1.22918	-0.0430509	4.10659	-2.09805	-0.0577377	-1.45182	-0.743971	QLD
2.00573	-4.1267	4.25299	-3.62349	0.411044	1.12389	0.299145	-0.801351	0.851031	0.0993924	NSW
1.53145	-3.30735	-0.880419	0.471301	1.93781	-0.629632	2.24796	3.66353	0.858613	1.10949	NSW
3.41786	-4.88317	-3.73458	1.51395	0.398501	5.67924	-0.521182	4.55448	-1.45334	1.9227	QLD
4.39288	-6.03196	4.25392	-7.52176	1.11387	0.63382	-1.79592	-1.2627	-1.32014	-1.5625	NSW
2.78254	-4.31924	5.34528	-6.93786	0.246548	1.41014	0.285686	-1.4095	-0.433275	-0.977068	NSW
3.50461	-5.23919	4.9869	-7.88626	1.43667	0.238715	-0.722284	-1.16808	3.2623	3.4256	NSW
4.72402	-5.81846	4.55547	-7.76427	-0.000241181	0.946224	-0.140756	0.695056	0.588607	1.93616	NSW
4.95162	-6.60474	3.31265	-9.04336	-1.01649	0.398946	-0.582447	-2.73037	-3.29686	-1.64717	NSW
1.18634	-1.61591	3.22066	-0.702542	0.912357	-0.669916	0.90477	0.144997	0.452314	0.951659	NSW
1.36589	-2.39689	-0.92684	1.72092	1.29915	1.40584	0.0763057	-0.065357	-0.0190092	-1.55692	QLD
1.83947	-1.9984	0.192854	2.5994	2.29792	-1.31318	0.191433	-1.42864	1.2801	1.01954	QLD
1.6352	-1.60941	-0.804969	1.21089	0.784442	-1.12052	0.751731	-0.97246	0.195975	1.21302	QLD
0.752016	-1.39852	2.69008	0.518326	1.79712	-1.1167	1.71412	0.8999	0.158726	-0.527585	NSW
3.31504	-3.31448	-1.7757	0.64523	1.388	-0.148631	2.30185	5.564	1.99397	-1.1212	NSW
2.64909	-2.36892	-1.34806	0.952674	0.619915	-1.28978	-0.515774	-0.247598	1.53393	0.872663	QLD
1.28915	-1.13479	2.58403	0.156792	1.93209	-0.0195436	1.25104	0.487899	0.137053	1.95493	NSW
2.06952	-2.4329	7.7987	5.72988	-3.48921	-0.465815	-0.429489	0.779904	-0.354982	-0.180422	NSW
3.6434	-3.52688	0.407682	-0.485694	-0.271996	-0.491556	0.350205	2.39922	-0.787251	-1.00577	NSW
3.60851	-3.80932	0.32309	-0.637742	-0.0467501	-1.79718	1.87462	1.956	0.264803	0.825098	NSW
1.04165	-1.86173	0.178165	0.634659	2.53439	-1.55144	3.77934	3.28544	0.549827	0.250864	NSW
2.45266	-2.97179	-2.09131	2.38168	1.03814	3.39217	-1.1424	1.65445	1.1492	2.6908	QLD
3.63911	-5.38574	-3.88618	1.55186	0.604542	4.24705	-1.73708	3.17885	-2.54476	-1.06315	QLD
1.57379	-4.22994	-2.67191	2.90499	3.6175	0.221157	1.82276	-7.52199	-4.87145	-3.84209	QLD
2.58585	2.88875	1.57687	0.37379	0.999958	-0.390654	0.432889	0.0214129	0.263534	0.275081	VIC
1.8061	-2.31724	-1.27458	2.80409	2.52919	-0.48917	1.16462	-7.07535	-2.52687	-1.78521	QLD
1.22156	-2.08204	-1.02646	2.28359	2.25155	0.612173	1.08775	-2.02912	-0.610676	-0.37529	QLD
2.81902	-3.00832	-0.446356	2.26384	1.28832	0.0587277	-0.331641	-1.37128	-0.19214	0.163913	QLD
2.86647	-3.30828	8.89856	5.79142	-4.22058	-0.0593601	-0.926432	0.0719705	-0.129538	0.316771	NSW
2.62693	-2.71209	9.389	5.72819	-4.46515	-0.473099	-0.807381	-0.224959	0.2547	-0.3219	NSW
2.33943	-2.14708	7.95636	4.5812	-3.55173	-0.289589	-0.282541	0.227166	-0.398451	-0.390141	NSW
2.92974	-2.90094	8.09245	4.57584	-4.88382	0.435809	-0.912975	0.225209	-1.32579	-0.616924	NSW
2.20753	-3.77126	-1.67973	0.716069	0.833283	2.23846	-0.611699	0.0634201	-0.322536	2.51829	QLD
3.56789	-3.13444	-1.48823	1.25539	-0.0992606	-0.534015	-0.127773	0.375197	0.819718	0.862537	QLD
2.05956	-2.00203	-0.700046	1.82007	2.88766	-0.21773	0.825555	-2.96292	0.394421	-0.230607	QLD
3.44884	-4.09575	-2.56904	1.88548	0.776725	-0.0547108	2.31707	-1.9995	-2.67484	-2.12962	QLD
0.895966	-0.778428	0.916737	1.47123	2.16324	0.280264	0.55531	-0.270112	-0.026045	0.54829	NSW
2.57801	-2.18083	-0.997627	2.11788	0.661	0.648451	0.059477	-0.530084	-0.533693	0.800419	QLD
3.07913	-2.70193	-0.0564463	1.01888	1.43364	-0.39905	0.93542	0.93082	1.01199	-1.13319	NSW
3.24369	-5.17307	-3.93114	0.942899	0.332544	4.96715	-0.612151	2.35147	-1.75945	-1.3294	QLD
1.37091	-2.47287	-1.30178	1.74636	0.706659	2.75353	-1.29834	-0.428578	0.614643	0.749052	NSW
3.20261	-2.83004	-1.05935	2.03594	1.66697	-3.39796	0.423729	-2.51741	4.26086	1.31389	QLD
5.7445	1.39923	-0.697735	-0.330104	0.0805733	0.332281	-0.194457	0.841935	1.11558	0.967345	NSW
4.48957	-5.11368	-3.18748	0.318823	0.121819	-0.691085	-2.44506	1.59101	1.61006	0.480289	QLD
2.18057	-2.03281	1.93965	-0.651236	0.585833	0.0516737	1.65734	0.250984	-1.62923	0.329841	NSW
6.51713	1.92081	-1.47758	-0.659179	-1.94332	-1.58319	-0.681205	0.159604	0.961699	-0.875376	VIC
4.39216	6.88856	0.907419	-0.22352	0.187943	-0.151065	0.00413657	-0.560677	0.205098	0.726254	VIC
5.19717	5.32853	0.750875	-0.0502368	0.530882	0.00475609	-0.102939	-0.0819301	-0.015455	0.513391	VIC
5.78026	6.02895	0.67335	0.231999	0.175432	-0.506079	0.0292928	-0.533958	0.0829273	0.705335	VIC
6.41171	4.21507	-0.261762	-0.483188	0.47543	0.606086	-0.987132	0.715338	0.366861	-0.155315	VIC
7.16694	5.22255	-0.786623	-0.843834	-0.778457	0.242473	-0.146139	0.215982	-1.13904	-0.787317	VIC
7.57764	3.55925	-1.50691	-0.109297	-1.12194	-1.52773	-0.622778	-0.464376	1.48945	1.07247	VIC
7.99524	5.76448	-0.572396	-0.57285	-0.229019	0.272276	0.823036	-0.0339008	0.192162	-0.269961	VIC
7.76205	4.39927	-0.34742	-0.515028	0.302328	1.28692	-0.313542	1.15472	-0.784838	0.632966	VIC
7.3238	5.77114	0.334486	-0.085775	-0.543676	0.198675	0.816476	-0.352691	-1.41507	-1.4956	VIC
6.20142	4.24374	-0.0976185	-0.0387068	0.379654	0.125077	0.191743	0.00887593	-0.446566	-0.428006	VIC
7.39068	3.41627	-0.658213	-0.478191	0.218597	0.968371	-0.657493	-0.769747	-0.640816	-0.136089	VIC
7.61534	4.75116	-0.538484	-0.571964	-0.415363	0.240203	0.689727	-0.130374	-0.277056	-1.34822	VIC
6.65325	4.85067	0.266019	-0.255561	0.57251	0.041963	-0.0456215	-1.06438	0.599228	0.971482	VIC
6.77979	6.2569	0.395004	-0.0663793	0.130041	0.580566	0.278272	-0.404515	-0.424748	0.228546	VIC
4.7078	3.20866	-0.225754	-0.478016	-0.857975	-0.0839664	0.228276	0.296996	0.0729465	-1.75578	VIC
6.26352	5.40951	-0.885103	-1.14516	-0.357247	-0.0591839	0.207133	0.287158	0.79055	0.801062	VIC
5.23942	4.99405	0.566759	-0.172448	0.308114	0.114598	-0.523103	0.0222074	-0.0656706	1.23891	VIC
4.96482	5.07683	0.916945	-0.222125	0.462506	0.231585	0.170559	-0.859735	-0.258821	0.743638	VIC
8.11522	2.03651	-1.36333	-0.861156	-1.67287	0.651876	-0.075065	0.901861	-1.27957	-1.19454	VIC
7.46728	2.87323	-1.82965	-0.293749	-1.44452	-0.976571	-1.32216	-0.0274567	1.18136	-0.0990825	VIC
6.34816	4.78194	-1.32596	-1.05283	-0.967856	0.714417	-0.13177	-0.423562	-0.536418	-0.425471	VIC
6.67544	3.74603	-0.159563	0.526799	-0.404608	0.460843	0.5043	0.820275	-1.34561	-0.549492	VIC
5.26046	4.65471	0.142417	-0.104896	0.264037	0.200182	0.180531	-0.08832	0.262805	-0.00180531	VIC

## Sheet: Figure2d
PC1	PC2	PC3	PC4	PC5	PC6	PC7	PC8	PC9	PC10	Origin
-2.06986	-0.0339503	0.105934	1.52577	0.64452	-4.48906	3.74313	-5.06356	2.32412	2.67842	SDZWA
-6.10476	-0.355573	-0.346477	-0.257251	-0.234107	0.440888	1.21843	-2.07707	-0.0738822	-1.02988	SDZWA
-6.05066	-0.311063	-0.44795	-0.785832	-0.443904	0.488198	1.58775	-1.2143	2.01346	-1.92581	SDZWA
-3.60535	0.255213	-0.0204832	0.97654	0.381673	-3.50629	2.76416	-5.51549	1.14804	2.24779	SDZWA
-3.84839	-0.0521821	0.135178	0.816486	0.13583	0.595597	-2.7168	-1.06192	-1.10879	1.52722	SDZWA
6.86749	-11.9335	2.96696	16.2415	3.58755	9.25166	19.7413	16.073	1.28033	1.84947	SDZWA
-5.37306	-0.977305	-0.262348	0.668582	0.0551458	-0.393411	4.13303	-2.65688	2.19594	-0.541417	SDZWA
-5.68427	-0.14138	-0.328338	-0.367974	-0.0915048	-2.12352	1.61995	-2.91755	-0.179334	1.80056	SDZWA
-7.20564	-1.12119	-0.453464	0.340058	-0.213764	2.46729	3.73168	-0.692978	-0.601126	-3.94218	SDZWA
-3.90679	-0.391127	-0.18232	0.594057	0.277815	-3.39144	1.75544	-5.05195	0.484786	4.0015	SDZWA
3.84726	-2.21279	2.94263	14.1496	3.47785	-3.01031	-2.00002	-7.7825	-3.60771	-6.59534	SDZWA
-5.7397	-1.59128	-0.396599	1.29524	0.0782431	2.27119	4.52308	-1.45444	-1.98412	-4.20278	SDZWA
-4.89756	0.0643573	-0.154957	0.0751708	-0.109308	0.755481	-2.11409	0.211916	-1.56686	0.537729	SDZWA
14.1677	-17.9001	-9.33898	-21.3941	-4.99012	-4.73432	-8.90906	-19.5127	-5.79234	-12.7676	SDZWA
17.8399	-27.4598	-10.5827	-15.0566	-3.39142	8.23192	19.9264	9.6798	-0.695682	12.1018	SDZWA
-4.27172	0.0336443	-0.374275	-0.825757	-0.271704	-0.0257642	-2.18911	-1.98351	-1.03653	2.61275	SDZWA
4.04171	-4.55881	2.65497	16.8306	4.37467	-2.40478	6.49691	-7.16036	-12.9704	-9.31193	SDZWA
0.550083	-4.14349	1.87557	7.84614	1.54039	2.17691	9.19803	3.75481	0.384948	-0.207574	SDZWA
15.7213	-24.5274	-5.17744	0.311138	0.401296	12.5637	28.0474	20.9287	-0.319358	14.0847	SDZWA
-2.75603	-0.532091	0.133591	2.69612	0.936873	-4.86165	2.28499	-8.05859	0.671245	4.22073	SDZWA
13.6694	-12.2079	4.19886	22.5983	5.19723	10.605	-14.0298	5.64263	6.67232	0.0652527	SDZWA
-6.16964	-0.835433	-0.241867	1.59748	0.3353	-0.927013	4.45265	-5.04047	-0.277792	-0.746999	SDZWA
9.07646	-5.90128	3.2068	20.2893	4.30771	2.90636	-12.8169	-2.412	0.52444	-5.52114	SDZWA
-5.09873	-0.255243	-0.214039	1.17776	0.365163	-2.76741	2.97884	-6.0279	0.49122	1.63238	SDZWA
2.2498	-5.15938	1.3247	8.32376	2.26529	0.900801	7.11272	3.1853	1.45406	2.32768	SDZWA
18.6604	-23.7721	-6.4994	0.233017	-0.40381	12.0786	-5.4363	4.28601	4.16423	6.56573	SDZWA
0.562342	-8.65253	2.30643	13.3448	2.95543	7.88204	16.2891	9.70081	-0.976943	-2.34116	SDZWA
5.23651	-7.06307	1.54187	14.2591	3.09434	6.62704	-18.7656	-0.563811	5.08288	0.991091	SDZWA
-3.86699	-0.0788642	0.0725011	1.82731	0.559242	-3.47642	2.51294	-6.47938	1.89766	2.56638	SDZWA
-5.14637	-0.625432	-0.0345851	1.90841	0.481819	-1.82187	2.83755	-5.7021	-0.135248	0.726294	SDZWA
16.1534	-22.1777	-10.4588	-21.0574	-4.95664	-0.191927	-0.293306	-10.6369	-3.86183	-6.19462	SDZWA
-1.36386	-1.95354	0.836194	8.53229	2.44004	-0.861121	2.88237	-5.15026	-2.96883	-6.31278	SDZWA
-0.758978	-2.43165	1.80574	8.78186	2.31025	-1.04509	3.55413	-4.7652	-7.09372	-5.06057	SDZWA
-0.564616	-1.90638	1.59505	10.4453	2.80473	-4.42361	0.709428	-10.4585	-1.60871	-2.01565	SDZWA
-0.450402	-2.40578	1.54284	9.48222	2.03125	0.858174	4.96955	-3.88734	-7.74271	-6.72339	SDZWA
16.0959	-21.6239	-10.4167	-21.5803	-5.01461	-1.32116	-0.446747	-10.3739	-4.33764	-6.33888	SDZWA
-1.02792	-1.98525	1.2318	8.99631	2.24796	-2.18469	0.580637	-6.18645	-0.346963	-4.50737	SDZWA
16.759	-21.2256	-8.71585	-13.0142	-3.1519	3.39012	-5.92787	-8.15492	-2.13221	-2.16865	SDZWA
-1.30163	-0.951855	1.54561	6.09798	1.45186	-0.34385	0.949678	-3.58829	-3.49694	-4.97675	SDZWA
-0.0221372	-2.35951	1.57931	9.71923	3.25422	-4.72956	5.34123	-10.1422	-6.6868	-2.16852	SDZWA
-2.94379	-0.947933	0.442813	4.21587	1.15911	-1.69437	2.88282	-4.44523	-1.21366	-1.36912	SDZWA
1.24936	-3.23104	1.48308	8.95134	2.02946	0.955065	-7.42605	-3.81024	3.23357	2.13001	SDZWA
15.9172	-19.9435	-7.37786	-10.5358	-2.6248	2.42366	-12.8244	-10.369	-1.32606	-5.98142	SDZWA
-0.889336	-1.42633	0.837699	7.38876	2.21007	-2.98113	3.79197	-5.98663	-4.94586	-2.59698	SDZWA
1.50562	-5.28765	2.52219	12.0827	3.02475	0.843552	6.29925	-1.24524	0.411001	-1.44955	SDZWA
-5.73305	-0.839746	-0.259027	0.88196	0.0971107	0.23672	3.87678	-1.61897	0.65919	-2.87519	SDZWA
0.64392	-7.52226	1.14638	9.95655	1.86222	7.32445	13.7288	8.96314	-1.74166	-1.20838	SDZWA
-2.7309	-1.32022	0.481741	6.17777	1.02363	-0.752936	4.00196	-5.27261	-3.90242	-1.74699	SDZWA
-4.57811	-1.2465	0.0725999	3.97495	1.35442	-1.07786	4.68258	-5.44017	-1.55428	-2.73717	SDZWA
0.0102062	-1.87641	1.32442	8.15139	1.94402	-3.2642	5.71501	-5.72563	-1.17779	-0.451206	SDZWA
-3.85618	-1.76681	0.44643	4.59597	1.12374	0.200628	3.1893	-2.56326	-4.04802	-4.40702	SDZWA
-4.85052	-1.07817	-0.303161	0.928387	0.19146	-0.742308	3.90689	-2.92139	-0.741339	-0.973449	SDZWA
-3.94369	-0.959115	0.0491413	2.62155	0.498185	-0.124694	1.04428	-2.86247	-1.22203	-1.11206	SDZWA
-1.11041	-0.321686	0.132573	2.73559	1.27112	-10.9356	6.74651	-13.1368	3.76496	9.16043	SDZWA
-6.73891	0.304307	-0.792921	-2.84131	-0.96566	0.759334	-4.55469	1.42467	-4.30377	4.38453	SDZWA
-6.33945	0.105882	-0.703525	-3.20265	-1.09297	2.29829	-5.8599	2.75887	-1.8667	3.84987	SDZWA
-4.36994	0.467632	-0.378183	-1.29933	-0.371816	-0.369364	-2.47337	3.57861	-4.21731	1.29128	SDZWA
-6.79167	0.426274	-0.90965	-4.0811	-1.32583	2.03852	-7.11305	2.51101	-3.53315	6.15287	SDZWA
-7.42597	0.893794	-0.794432	-3.49733	-1.12278	0.249624	-5.73752	1.08282	-4.57505	7.25421	SDZWA
-4.47819	-0.0607943	-0.331906	-0.253313	-0.173331	0.447942	-0.107137	1.9145	-4.3354	-1.12588	SDZWA
-5.98684	0.291939	-0.772657	-3.9118	-1.23268	1.35259	-6.74232	0.876721	-2.89779	6.71522	SDZWA
-8.39182	0.903785	-0.737245	-3.93582	-0.999893	5.33333	-4.60086	1.21869	-0.71928	4.19052	SDZWA
-4.27147	0.768876	-0.206207	-2.31593	-0.652409	0.993313	-3.5869	1.25171	-0.43203	3.74433	SDZWA
-7.13652	0.563959	-0.893162	-3.72888	-1.2168	1.508	-6.89338	2.26416	-4.45911	6.49137	SDZWA
-3.05533	-0.0476837	0.352625	-2.4579	-0.495412	-4.61613	2.93609	1.42784	9.11439	-3.80439	SDZWA
-4.67008	0.765328	-0.223404	-0.886721	-0.310768	0.19203	-2.03496	1.03508	-2.68299	1.40039	SDZWA
-6.58336	-0.705884	-0.287992	0.319055	-0.15499	0.960539	4.39615	-0.240628	0.0919979	-4.78953	SDZWA
-4.80651	-0.211671	-0.320188	-0.635109	-0.297447	0.641013	-1.19966	-0.875007	-1.78132	0.916281	SDZWA
-5.59568	0.578152	-0.387206	-1.78986	-0.62077	1.34848	-4.37402	0.43403	-1.47639	4.31783	SDZWA
-1.56038	-0.244116	-0.335735	0.730404	0.796216	-13.7593	8.00686	-14.529	5.61262	15.71	SDZWA
-6.92398	-0.171755	-0.454821	-0.818594	-0.458981	1.33024	-0.628498	-0.363534	-1.04146	0.393634	SDZWA
-5.32407	-0.727902	-0.2993	-0.686288	-0.334105	-0.435024	4.63856	-1.5276	3.50125	-2.09782	SDZWA
-5.03713	0.183276	-0.204952	-0.0471892	-0.0539535	-0.389193	1.05434	-1.20987	0.526262	-0.572488	SDZWA
-7.18538	0.298984	-0.762918	-3.88372	-1.28759	2.14454	-4.77235	0.354832	-1.75129	5.42422	SDZWA
-8.41481	-0.620417	-0.681228	-1.43728	-0.731488	2.10771	1.06699	0.470016	-3.24312	-1.74832	SDZWA
-1.87627	-0.222881	-0.105332	1.85145	1.06786	-13.2192	7.12478	-15.2043	4.07325	13.9479	SDZWA
-1.74058	-0.242802	-0.0323561	1.99207	1.09084	-12.4037	7.82382	-14.0036	5.73095	12.7021	SDZWA
-4.95225	0.0736734	-0.122444	-0.524178	-0.287014	0.425866	0.352516	0.321266	-1.34681	-1.3916	SDZWA
-4.47265	-0.173073	-0.651287	-1.78135	-0.434071	-1.03925	-0.955798	-2.68408	-0.591146	4.36813	SDZWA
-4.85946	-0.145914	-0.201992	-0.861878	-0.365692	-0.204603	3.06642	-0.64493	2.94488	-2.18686	SDZWA
-7.32624	-0.801123	-0.510639	-0.428293	-0.424944	1.67488	2.89075	0.529059	-1.2996	-3.98702	SDZWA
-5.99288	-0.787966	-0.415354	-0.364691	-0.299109	-0.218246	4.65885	-2.33759	4.00615	-2.62519	SDZWA
-5.47501	-0.146748	-0.466688	-1.05226	-0.413925	0.0733042	0.684157	-1.17181	-0.329059	-0.64355	SDZWA
-6.65415	-1.11381	-0.588371	-0.594201	-0.491768	2.52607	2.88044	-0.157	0.643548	-3.65242	SDZWA
-4.98263	-0.479139	-0.0845175	0.899208	0.257412	-2.42857	4.64011	-4.11003	3.01128	0.0230613	SDZWA
-0.972384	-2.08796	1.54816	9.01278	2.57516	-0.436764	1.84888	-5.72343	-7.66901	-3.79045	SDZWA
-5.71581	-0.621433	-0.482683	-1.4392	-0.59736	1.7215	0.887046	-0.753398	0.492093	0.142837	SDZWA
-4.70676	-1.77212	0.242524	4.50132	0.936583	1.42908	1.1562	-2.85778	-2.52936	-3.14115	SDZWA
-4.03114	-1.20725	0.274288	4.67406	0.955407	-1.74369	3.4495	-5.96002	0.417299	-1.66394	SDZWA
16.1662	-15.0076	3.10397	26.6876	5.83089	12.9863	-31.439	1.26374	10.452	-0.250274	SDZWA
3.10507	-4.91394	1.03057	9.13764	1.73622	4.54936	-10.9803	0.0987983	2.65556	1.13813	SDZWA
1.40781	1.42066	0.102531	-0.635318	0.382422	-4.05824	-1.30925	2.25416	-0.788045	1.12649	QLD
2.09896	2.36477	-0.476224	-2.23431	1.57756	-5.21782	-3.16161	6.33219	-1.84278	6.85329	QLD
1.78976	0.242074	-0.456485	-1.21549	0.720845	-3.88574	-0.28723	1.80431	-1.52133	-0.261205	QLD
2.16912	0.187057	-0.296128	-1.39814	0.13274	-5.07177	-1.10916	2.15829	-1.35244	0.0105316	QLD
3.22411	1.74632	-0.327123	-1.82876	1.36302	-7.32778	-3.10222	8.02659	-2.41471	9.20759	QLD
12.9473	4.85306	43.7857	-11.4138	-2.95837	7.85447	0.538759	-3.09604	-0.949326	-0.244507	NSW
1.73679	0.567183	-0.0392867	-2.18357	-0.0535248	-10.1832	0.28182	8.06295	13.4398	-6.83581	QLD
10.4672	13.6997	-5.67823	2.97883	-15.482	4.27692	2.02408	-1.31267	-0.189886	-2.53323	NSW
11.8795	3.7274	39.9013	-9.86036	-2.34796	6.97859	2.38163	-2.38586	-0.562181	-1.18189	NSW
2.34997	0.333293	0.127567	-3.01757	-0.157616	-14.4622	0.592522	9.51097	23.7974	-13.5409	QLD
15.4345	20.9595	-10.5999	5.13008	-24.031	8.81284	4.19057	-2.23558	-0.815337	-4.53603	NSW
15.7838	21.5267	-10.7581	6.53391	-28.1154	8.57052	4.26242	-2.23011	-0.809407	-3.43761	NSW
12.5073	16.6541	-8.02431	4.87073	-21.3196	5.70137	2.59106	-1.55257	-0.446268	-2.52069	NSW
14.9335	20.5098	-10.1928	5.07893	-24.8085	8.14423	3.58822	-2.19123	-0.430299	-4.40034	NSW
14.0462	19.0294	-9.41214	5.06515	-22.4075	7.57448	3.96338	-1.9029	-0.926153	-4.69419	NSW
6.99134	7.64031	-2.73113	-0.0293457	-1.99372	-3.40269	-5.2437	3.54107	2.17533	19.2311	NSW
0.823844	1.00213	-0.141196	-1.67757	-0.0392428	-5.30018	-2.17042	2.69044	-1.37022	-0.577379	QLD
1.80607	2.09457	-0.0293896	-1.13386	0.857794	-4.88103	-2.29099	3.74249	-1.02387	4.43067	QLD
2.52289	2.30044	-0.166405	-1.55621	1.4354	-5.88403	-2.25066	5.38173	-1.15281	6.4716	QLD
5.52962	1.06036	0.354318	5.30333	-0.298489	-0.684407	-6.60875	0.967566	1.36981	2.69257	NSW
11.868	4.77123	41.0016	-11.1539	-2.8815	6.56887	3.35203	-1.40897	0.0251125	-0.83498	NSW
0.696458	1.10302	-0.0162497	-0.891405	0.135092	-4.07832	-1.36289	1.63052	-0.802854	0.505774	QLD
8.28582	9.00835	-3.65335	0.996858	-3.06998	-3.13073	-6.49085	3.79288	2.60331	22.2834	NSW
11.8593	17.8412	-8.77941	-7.13666	25.7489	8.95841	2.46778	-1.86135	-0.0205745	-2.24037	NSW
5.60321	5.4832	-1.7433	0.561728	-0.546028	-2.27608	-2.57769	1.36744	0.601088	2.92176	NSW
4.76322	4.65694	-1.3693	0.226406	-0.00455192	-2.43033	-2.17744	1.37603	0.471216	2.22976	NSW
11.3404	5.09232	40.0907	-11.9002	-2.85968	6.1594	1.90482	-2.62652	-1.53145	-0.161251	NSW
2.30846	0.186782	-0.528574	-4.87858	-0.665081	-14.4634	0.494993	11.8504	25.9694	-15.9622	QLD
2.72413	-0.51342	-0.183889	-3.30885	-0.351295	-9.38911	0.17717	4.22716	13.7122	-7.08841	QLD
2.14193	1.84103	-0.0148621	-1.87343	0.841777	-17.3832	-5.69565	20.9884	-27.8703	-11.0531	QLD
1.62164	1.28592	0.172181	-0.467888	0.139285	-2.50028	-0.760205	0.813057	0.138456	0.830755	VIC
2.74958	1.30146	-0.230885	-2.05262	0.927495	-18.6951	-6.21507	21.9415	-28.2213	-11.9784	QLD
2.69842	0.254218	-0.263691	-1.40492	0.0823883	-5.49718	-1.5575	2.3394	-1.85653	-1.54673	QLD
1.3307	-0.0466812	-0.43237	-1.77752	-0.127148	-4.41744	-1.04474	1.22367	0.0645901	-0.867681	QLD
12.7892	19.3383	-9.65215	-8.27957	29.7516	10.7285	3.58581	-2.89292	0.0338257	-5.01715	NSW
14.9075	22.9935	-11.6549	-9.83344	35.3013	13.5456	4.3112	-3.53501	0.105878	-5.66416	NSW
11.7333	17.3224	-8.43217	-6.68331	23.4413	7.74381	1.72442	-1.04241	0.0237873	-0.247077	NSW
11.4829	16.4514	-8.08965	-5.34221	19.2959	7.87823	1.54879	-1.30735	0.495348	-1.08728	NSW
0.944251	-0.340786	-0.553627	-1.83884	-0.725349	-6.04852	2.40624	4.9035	9.4798	-2.80775	QLD
2.01433	2.30767	-0.315926	-1.98854	1.56818	-5.69669	-2.52543	5.9427	-2.34211	5.85291	QLD
1.62179	0.7312	-0.368454	-2.31166	-0.0757585	-6.40523	-2.43713	4.90502	-6.08443	-1.43875	QLD
1.64805	1.69596	0.112485	-1.23293	0.483105	-9.31059	-2.37102	8.58826	-9.37989	-2.81608	QLD
3.88706	1.67916	7.1567	-2.59902	-0.475492	-1.27459	-1.15867	-0.279277	0.132015	0.765169	NSW
2.08343	-0.182678	-0.655708	-2.45924	-0.23359	-4.64838	-1.60298	3.67613	-2.34701	-1.49806	QLD
2.15942	0.622474	1.39597	-0.0462649	0.229642	-2.51249	-1.35851	0.237975	0.873619	-0.0439919	NSW
2.03733	0.59201	0.430573	-3.61677	-0.365397	-14.4599	0.871993	10.5313	25.1388	-15.197	QLD
1.41728	0.177597	-0.0887143	-2.04895	-0.15176	-5.68445	-0.199057	3.90117	5.99866	-3.25576	NSW
2.09572	2.56705	-0.0269637	-2.05587	0.858893	-7.15956	-4.09376	7.49808	-2.49414	8.85304	QLD
1.88122	1.16419	0.889062	-1.39281	-0.107268	-2.87753	-0.92294	0.553496	0.70841	0.554956	NSW
1.76864	0.890578	-0.071172	-1.15512	0.145109	-4.17079	-1.80067	2.21068	-1.10845	0.521901	QLD
7.64192	8.90736	-3.40504	0.0950803	-0.749039	-3.09776	-5.57003	3.70378	2.38883	21.5531	NSW
1.6612	1.31782	0.176875	-0.482952	0.145155	-2.59936	-0.798604	0.851369	0.158838	0.880419	VIC
1.94096	1.56203	0.212908	-0.598907	0.184478	-3.31132	-1.03737	1.12093	0.279818	1.21801	VIC
1.69547	1.35051	0.181738	-0.499042	0.150022	-2.69302	-0.825297	0.886719	0.174285	0.924869	VIC
1.86929	1.49607	0.20317	-0.566884	0.174258	-3.12028	-0.979039	1.04855	0.24749	1.12683	VIC
1.96365	1.24007	0.163999	-0.424271	0.188649	-2.81077	-1.25434	0.961933	0.314765	1.05663	VIC
1.97712	1.59492	0.219579	-0.618029	0.189159	-3.41208	-1.06833	1.15811	0.301689	1.26667	VIC
1.8719	1.50427	0.204465	-0.572215	0.174919	-3.14299	-0.976824	1.05728	0.251887	1.13909	VIC
1.83639	1.46886	0.200898	-0.556785	0.168764	-3.03943	-0.94795	1.01607	0.234038	1.08566	VIC
1.9064	1.53066	0.210022	-0.586458	0.178788	-3.22125	-1.00802	1.08522	0.266215	1.17316	VIC
1.90687	1.52845	0.209695	-0.584931	0.178795	-3.21646	-1.01096	1.08347	0.265937	1.17082	VIC
1.83558	1.46684	0.198868	-0.553108	0.169549	-3.03537	-0.950159	1.01644	0.233269	1.08678	VIC
2.00413	1.28162	0.172074	-0.448156	0.19361	-2.92921	-1.28226	1.00476	0.335604	1.1107	VIC
1.83511	1.46892	0.205105	-0.563479	0.166733	-3.04106	-0.943904	1.01283	0.237986	1.08179	VIC
1.62594	1.28995	0.172847	-0.470362	0.140212	-2.5162	-0.76577	0.819671	0.144106	0.840808	VIC
1.87119	1.49848	0.209419	-0.577094	0.171781	-3.12838	-0.976415	1.046	0.253176	1.12323	VIC
1.65557	1.31442	0.176352	-0.481071	0.143973	-2.58315	-0.789845	0.844368	0.152089	0.869527	VIC
1.62665	1.29058	0.172937	-0.470655	0.140308	-2.51798	-0.766316	0.820336	0.144341	0.841609	VIC
1.72955	1.37756	0.18743	-0.513792	0.153795	-2.77206	-0.854966	0.91479	0.188229	0.958949	VIC
1.73257	1.38045	0.186153	-0.512761	0.155131	-2.78123	-0.858934	0.920079	0.189361	0.966265	VIC
1.68572	1.33881	0.179855	-0.491776	0.147883	-2.65139	-0.8154	0.869741	0.16115	0.899516	VIC
1.65196	1.31245	0.176044	-0.479994	0.143206	-2.57308	-0.783852	0.839973	0.147653	0.862607	VIC
1.65993	1.31815	0.181102	-0.489628	0.142997	-2.59984	-0.793424	0.847435	0.161337	0.874978	VIC
1.93325	1.22417	0.161925	-0.419117	0.184501	-2.75818	-1.21842	0.941405	0.304148	1.03158	VIC
1.66198	1.31938	0.178857	-0.486534	0.144487	-2.60413	-0.797584	0.851523	0.160999	0.880644	VIC
-11.798	-0.496774	-1.13612	-4.23433	-1.89532	8.02867	-1.59608	0.646581	3.41833	-1.51827	EUZ
-13.1235	-1.16882	-1.24156	-3.24167	-1.57859	6.50282	1.54579	0.49077	-1.64971	-1.23927	EUZ
-12.478	-0.534677	-1.11281	-2.90971	-1.52815	9.5649	-2.54805	1.86353	-1.50725	-2.08836	EUZ
-14.1409	-0.833173	-1.79343	-5.75458	-2.13158	13.4118	-3.15961	4.55082	1.31325	-3.00047	EUZ
-12.7709	-0.439166	-1.43437	-5.5812	-2.28582	11.1335	-3.12499	4.42473	2.96466	-1.89332	EUZ
-9.2769	0.284621	-0.930828	-4.40126	-1.64618	6.61118	-3.4352	3.16326	2.5711	-0.231393	EUZ
-12.0152	0.00633496	-0.875894	-3.89623	-1.69664	7.56572	-3.86034	-0.121111	-0.206074	3.37978	EUZ
-9.88862	0.0667803	-0.98922	-2.64234	-0.857939	7.41193	-2.42182	2.54336	-2.42537	-1.55842	EUZ
-9.07346	-1.44827	-1.00213	-2.13682	-1.08488	3.36299	4.49569	-1.8487	4.79582	-3.19507	EUZ
-14.9658	-1.39916	-1.34619	-4.39741	-2.22906	10.6373	-0.0691813	0.0610049	4.47064	-2.95404	EUZ
-11.3028	-0.866755	-1.14871	-3.68702	-1.70041	7.21429	-0.431858	-0.0558899	2.90838	-1.41767	EUZ
-13.187	-1.24553	-1.3518	-4.8832	-2.21421	8.93522	-0.112378	0.256145	4.77345	-1.70632	EUZ
-13.9544	-1.43685	-1.27174	-2.9092	-1.52097	5.4162	4.02699	1.88451	-1.8635	-6.05685	EUZ
-7.22921	-0.142632	-0.615831	-2.242	-0.909496	3.33268	-0.23685	1.63308	0.223334	-0.28501	EUZ
-12.3444	0.0324176	-1.37073	-5.6022	-2.21798	10.0976	-4.2248	3.38004	2.52588	-0.429176	EUZ
-13.6933	0.0181937	-1.39969	-5.75051	-2.36598	9.45415	-5.57496	1.46405	1.79549	0.994885	EUZ
-4.159	0.935091	-0.400336	-2.35548	-0.717252	1.77398	-2.98211	1.55532	0.826007	1.17267	EUZ
-14.5784	-0.402563	-1.39527	-5.75753	-2.54413	11.4978	-4.94902	1.72374	2.77674	-0.278308	EUZ
-9.59889	-0.110279	-0.569898	-0.988205	-0.804205	5.4821	-2.03066	0.447164	-3.01394	-0.851133	EUZ
-13.4434	-0.278134	-1.18428	-3.92579	-1.93868	10.3976	-4.03137	2.38617	-0.673479	-1.04803	EUZ

## Sheet: Figure5a
Normalized Count	KoRV Status
47.6128	No Integration (n=7)
281.149	Integration (n=4)
611.815	Integration (n=4)
313.327	Integration (n=4)
668.791	Integration (n=4)
75.3856	No Integration (n=7)
125.776	No Integration (n=7)
230.06	No Integration (n=7)
136.25	No Integration (n=7)
106.877	No Integration (n=7)
299.182	No Integration (n=7)

## Sheet: Figure5b
Normalizes Count	KoRV Status
400.741	No Integration (n=6)
4150.83	Integration (n=5)
3577.76	Integration (n=5)
2417.09	Integration (n=5)
2499.79	Integration (n=5)
3819.54	Integration (n=5)
537.097	No Integration (n=6)
335.549	No Integration (n=6)
272.195	No Integration (n=6)
286.707	No Integration (n=6)
194.206	No Integration (n=6)

## Sheet: Figure5c
Normalized Count	KoRV Status
236.08	No Integration (n=9)
894.307	Integration (n=2)
291.032	No Integration (n=9)
409.735	No Integration (n=9)
194.197	No Integration (n=9)
2485.21	Integration (n=2)
33.9935	No Integration (n=9)
85.3449	No Integration (n=9)
37.8813	No Integration (n=9)
54.6394	No Integration (n=9)
19.0866	No Integration (n=9)

## Sheet: Figure6
SB	Sex	GRS_Leukemia	Leukemia	GRS_Offspring	Offspring	Breeding_index_longevity
350	Male	6.42553	True	-39.7169	False	104.345
415	Female	4.76501	False	-4.46145	True	46.9607
416	Male	4.76501	True	-17.9153	False	88.0153
432	Female	11.679	True	0	True	2.00272
433	Male	6.42553	False	-7.19943	True	28.2889
444	Female	2.64507	False	-9.82492	False	46.7684
445	Male	5.59527	False	-4.5179	True	29.8564
457	Male	5.59527	False	6.71046	True	8.0683
526	Male	7.81989	True	-1.77142	True	2.00272
529	Female	5.59527	True	0	True	36.1462
550	Male	3.39218	False	-4.30719	False	43.0924
551	Female	13.9283	True	0	True	0.70273
553	Male	6.42553	False	-1.77142	False	-29.6388
562	Male	4.76501	True	0	False	20.2512
665	Male	12.5002	True	-9.39411	False	-5.85457
666	Female	3.17667	False	0	True	-18.1199
667	Male	4.76501	True	-8.00796	False	-7.9136
670	Male	7.07078	False	3.47657	True	-101.346
674	Female	6.42553	True	0	True	-21.9182
748	Female	4.83719	True	6.71046	True	-71.3702
363	Male	7.07299	True	0	True	25.4368
104	Male	4.00693	False	-1.77142	True	15.0565
106	Female	5.59527	False	0	True	90.7378
126	Female	4.76501	False	0	True	26.1003
127	Male	10.2281	True	0	True	32.703
131	Female	2.86058	False	0	True	5.65759
132	Female	4.76501	True	-1.77142	True	26.1003
135	Female	1.27225	False	-4.46145	True	44.6234
144	Male	1.27225	False	0	True	40.7296
153	Female	5.06367	True	0	True	69.0403
154	Male	4.15026	False	0	False	43.5342
158	Female	7.80953	True	-1.91691	True	-15.6588
169	Female	4.76501	False	0	False	52.6713
175	Female	4.76501	False	-3.81293	True	-2.99854
189	Male	-1.14635	False	0	True	56.3262
190	Male	11.679	True	0	True	59.7362
197	Male	0.99513	False	0	True	80.9734
234	Male	2.64507	False	-10.1301	True	12.0367
259	Female	3.39218	False	-21.5512	False	39.1244
267	Female	6.35335	False	0	True	31.2388
268	Male	3.17667	False	-2.24236	False	-0.15192
274	Male	3.17667	False	-4.73046	True	34.5071
300	Male	1.80385	False	-10.2087	False	116.054
306	Male	1.80385	False	-3.86584	False	34.0201
308	Male	-2.43603	False	-2.19468	False	30.3708
337	Male	1.05674	False	-2.53578	True	35.7095
339	Female	5.59527	False	-31.4454	False	82.9663
348	Female	1.05674	False	-14.7138	False	30.8522
356	Female	4.83719	False	-9.05911	True	11.774
427	Female	-1.14635	False	-12.3756	False	19.0339
438	Male	6.35335	True	-27.2303	False	43.3848
657	Female	3.47533	False	-6.40162	False	15.9102
677	Female	6.48421	False	0	False	-14.1712
679	Female	5.59527	False	-3.33689	False	-1.65215
771	Male	4.76501	False	-1.77142	False	-24.3881
779	Male	4.30559	False	-4.57729	False	-37.0626
531	Male	5.59527	True	6.71046	True	-112.072
561	Male	12.5092	True	6.71046	True	-82.3088
